# Supplementary material for: ACOX2 is a prognostic marker and impedes the progression of hepatocellular carcinoma via PPARα pathway
Source: Cell Death Dis. 2021 Jan 4;12(1):15. doi: 10.1038/s41419-020-03291-2 (PMC7791021; doi:10.1038/s41419-020-03291-2)
Supplement: Supplementary file 1 — TableS1 Patients characteristics [file 41419_2020_3291_MOESM1_ESM.xlsx]

## Sheet: DEPs
Table S2 The differently expressed proteins
Comparison.(group1/group2)	Accession number	Protein descriptions	Genes	AVG.Group NO.Quantity	AVG.Group.CA.Quantity	Fold change	AVG.Log2.FC	P-value
CA / NO	A0A087X1C5	Putative cytochrome P450 2D7	CYP2D7	594060	174455	0.293665	-1.76776	3.8e-40
CA / NO	A0A0A0MS15	Immunoglobulin heavy variable 3-49	IGHV3-49	73957.9	229236	3.09955	1.63206	0.00768702
CA / NO	A0A0C4DH31	Immunoglobulin heavy variable 1-18	IGHV1-18	55717.4	157138	2.82027	1.49583	0.0244658
CA / NO	A0A0C4DH38	Immunoglobulin heavy variable 5-51	IGHV5-51	29924.2	100731	3.36621	1.75112	0.0204668
CA / NO	A1L0T0	Acetolactate synthase-like protein	ILVBL	253122	99300.2	0.392302	-1.34996	4.36e-103
CA / NO	A2VDF0	Fucose mutarotase	FUOM	201113	46112.6	0.229287	-2.12477	2.52e-22
CA / NO	A6NDB9	Paralemmin-3	PALM3	352447	90237.5	0.256032	-1.96561	4.17e-30
CA / NO	A6NDU8	UPF0600 protein C5orf51	C5orf51	8900.11	26089.3	2.93134	1.55156	2.28e-09
CA / NO	A6NEQ0	RNA-binding motif protein, Y chromosome, family 1 member E;RNA-binding motif protein, Y chromosome, family 1 member D;RNA-binding motif protein, Y chromosome, family 1 member A1;RNA-binding motif protein, Y chromosome, family 1 member C	RBMY1E;RBMY1D;RBMY1A1;RBMY1C	877013	206929	0.235947	-2.08346	4.66e-06
CA / NO	A6NLP5	Tetratricopeptide repeat protein 36	TTC36	186586	46147.9	0.247328	-2.0155	5.1e-13
CA / NO	A6NMZ7	Collagen alpha-6(VI) chain	COL6A6	48165.9	14164.8	0.294083	-1.7657	0.00474417
CA / NO	E9PRG8	Uncharacterized protein C11orf98	C11orf98	24464.9	52374	2.14078	1.09814	0.000369596
CA / NO	O00192	Armadillo repeat protein deleted in velo-cardio-facial syndrome	ARVCF	25234.2	53994.1	2.13972	1.09742	4.95e-07
CA / NO	O00299	Chloride intracellular channel protein 1	CLIC1	201622	426915	2.11741	1.0823	4.25e-54
CA / NO	O00391	Sulfhydryl oxidase 1	QSOX1	18414.6	90360.5	4.907	2.29484	6.3e-10
CA / NO	O00469	Procollagen-lysine,2-oxoglutarate 5-dioxygenase 2	PLOD2	12099.3	50468.4	4.17117	2.06045	3.75e-22
CA / NO	O00560	Syntenin-1	SDCBP	48584	135751	2.79415	1.48241	2.08e-09
CA / NO	O00748	Cocaine esterase	CES2	2398382	947113	0.394897	-1.34045	9.11e-73
CA / NO	O00763	Acetyl-CoA carboxylase 2	ACACB	194378	94413.6	0.485721	-1.0418	8.75e-65
CA / NO	O00767	Acyl-CoA desaturase	SCD	24923.7	96810.3	3.88426	1.95764	6.68e-06
CA / NO	O14498	Immunoglobulin superfamily containing leucine-rich repeat protein	ISLR	15089.7	34394.9	2.27936	1.18863	0.00826431
CA / NO	O14653	Golgi SNAP receptor complex member 2	GOSR2	1.02305e+06	204617	0.200007	-2.32188	1.93e-05
CA / NO	O14662	Syntaxin-16	STX16	11898.5	26741.6	2.24748	1.16831	1.97e-06
CA / NO	O14732	Inositol monophosphatase 2	IMPA2	24850.4	55374.6	2.22832	1.15595	1.1e-05
CA / NO	O14756	17-beta-hydroxysteroid dehydrogenase type 6	HSD17B6	1655403	538600	0.325359	-1.6199	3.76e-30
CA / NO	O14776	Transcription elongation regulator 1	TCERG1	26725.3	61406	2.29767	1.20017	2.86e-29
CA / NO	O14791	Apolipoprotein L1	APOL1	17583.8	114964	6.53804	2.70886	0.0207028
CA / NO	O14828	Secretory carrier-associated membrane protein 3	SCAMP3	20178.6	65741.3	3.25796	1.70397	8.65e-26
CA / NO	O14874	[3-methyl-2-oxobutanoate dehydrogenase [lipoamide]] kinase, mitochondrial	BCKDK	119962	45129.2	0.376197	-1.41044	1.2e-27
CA / NO	O14929	Histone acetyltransferase type B catalytic subunit	HAT1	18227	60157.9	3.30048	1.72268	3.1e-07
CA / NO	O14975	Very long-chain acyl-CoA synthetase	SLC27A2	687069	208313	0.303192	-1.7217	8.27e-64
CA / NO	O14980	Exportin-1	XPO1	57953.5	126981	2.19108	1.13164	2.69e-118
CA / NO	O15042	U2 snRNP-associated SURP motif-containing protein	U2SURP	44450.3	89036.6	2.00306	1.0022	9.16e-17
CA / NO	O15085	Rho guanine nucleotide exchange factor 11	ARHGEF11	997587	333811	0.334619	-1.57941	0.000599548
CA / NO	O15118	NPC intracellular cholesterol transporter 1	NPC1	14573.6	46555.5	3.19451	1.67559	1.78e-11
CA / NO	O15229	Kynurenine 3-monooxygenase	KMO	216839	56646.4	0.261237	-1.93657	1.32e-29
CA / NO	O15270	Serine palmitoyltransferase 2	SPTLC2	624696	2.35235e+06	3.76559	1.91288	0.00114383
CA / NO	O15347	High mobility group protein B3	HMGB3	66159.3	157234	2.3766	1.2489	5.47e-20
CA / NO	O15382	Branched-chain-amino-acid aminotransferase, mitochondrial	BCAT2	25671.8	57398.9	2.23587	1.16084	1.17e-10
CA / NO	O15397	Importin-8	IPO8	6733.95	16084.2	2.38853	1.25612	1.52e-08
CA / NO	O15417	Trinucleotide repeat-containing gene 18 protein	TNRC18	395217	143722	0.363653	-1.45937	0.0250527
CA / NO	O15460	Prolyl 4-hydroxylase subunit alpha-2	P4HA2	7487.71	50656.8	6.76533	2.75816	0.0214448
CA / NO	O15488	Glycogenin-2	GYG2	169643	30048	0.177125	-2.49716	2.33e-17
CA / NO	O43148	mRNA cap guanine-N7 methyltransferase	RNMT	13801.1	32345.8	2.34371	1.22879	5.56e-16
CA / NO	O43159	Ribosomal RNA-processing protein 8	RRP8	20043.4	40629.5	2.02707	1.0194	8.2e-16
CA / NO	O43175	D-3-phosphoglycerate dehydrogenase	PHGDH	1.55271e+06	433085	0.278921	-1.84207	9.8e-90
CA / NO	O43181	NADH dehydrogenase [ubiquinone] iron-sulfur protein 4, mitochondrial	NDUFS4	115727	39976.8	0.345439	-1.5335	2.02e-08
CA / NO	O43252	Bifunctional 3'-phosphoadenosine 5'-phosphosulfate synthase 1	PAPSS1	21316.3	50188.8	2.35448	1.23541	1.91e-08
CA / NO	O43290	U4/U6.U5 tri-snRNP-associated protein 1	SART1	28211.2	61235.5	2.17061	1.1181	3.97e-05
CA / NO	O43299	AP-5 complex subunit zeta-1	AP5Z1	419177	136855	0.326485	-1.61491	0.000676215
CA / NO	O43395	U4/U6 small nuclear ribonucleoprotein Prp3	PRPF3	28198.8	61567.3	2.18333	1.12653	5.67e-06
CA / NO	O43399	Tumor protein D54	TPD52L2	179046	448077	2.50258	1.32342	6.37e-15
CA / NO	O43447	Peptidyl-prolyl cis-trans isomerase H	PPIH	36638.4	79380.2	2.16658	1.11542	0.00229327
CA / NO	O43493	Trans-Golgi network integral membrane protein 2	TGOLN2	18679.6	66583.1	3.56447	1.83369	0.000526305
CA / NO	O43592	Exportin-T	XPOT	30555.9	65992.5	2.15973	1.11085	2.19e-39
CA / NO	O43617	Trafficking protein particle complex subunit 3	TRAPPC3	33204.1	85375.6	2.57124	1.36246	0.000170011
CA / NO	O43674	NADH dehydrogenase [ubiquinone] 1 beta subcomplex subunit 5, mitochondrial	NDUFB5	229761	111412	0.484905	-1.04423	5.35e-16
CA / NO	O43678	NADH dehydrogenase [ubiquinone] 1 alpha subcomplex subunit 2	NDUFA2	515874	222802	0.431893	-1.21125	3.69e-23
CA / NO	O43704	Sulfotransferase family cytosolic 1B member 1	SULT1B1	67694.2	26344.4	0.389168	-1.36153	4.53e-14
CA / NO	O43708	Maleylacetoacetate isomerase	GSTZ1	606676	83608.4	0.137814	-2.85921	1.92e-73
CA / NO	O43715	TP53-regulated inhibitor of apoptosis 1	TRIAP1	33917.2	16253.3	0.479206	-1.06128	2.72e-06
CA / NO	O43741	5'-AMP-activated protein kinase subunit beta-2	PRKAB2	170322	74593.8	0.437958	-1.19113	2.64e-30
CA / NO	O43760	Synaptogyrin-2	SYNGR2	146582	375681	2.56294	1.3578	2.73e-18
CA / NO	O43772	Mitochondrial carnitine/acylcarnitine carrier protein	SLC25A20	736768	325096	0.441247	-1.18034	1.2e-105
CA / NO	O43826	Glucose-6-phosphate exchanger SLC37A4	SLC37A4	483218	209111	0.432746	-1.20841	3.98e-11
CA / NO	O43852	Calumenin	CALU	214024	491102	2.29461	1.19825	4.52e-59
CA / NO	O43866	CD5 antigen-like	CD5L	58979.8	207347	3.51556	1.81375	0.0421454
CA / NO	O43903	Growth arrest-specific protein 2	GAS2	79098.7	34032.5	0.430254	-1.21674	1.11e-17
CA / NO	O60218	Aldo-keto reductase family 1 member B10	AKR1B10	301772	4.35664e+06	14.4368	3.85168	2.33e-73
CA / NO	O60341	Lysine-specific histone demethylase 1A	KDM1A	12933.1	29229.1	2.26002	1.17633	1.12e-13
CA / NO	O60437	Periplakin	PPL	118022	35983.9	0.304892	-1.71363	1e-51
CA / NO	O60488	Long-chain-fatty-acid--CoA ligase 4	ACSL4	94618.2	624249	6.59756	2.72193	2.82e-54
CA / NO	O60568	Procollagen-lysine,2-oxoglutarate 5-dioxygenase 3	PLOD3	49583.2	105491	2.12754	1.08919	1.62e-11
CA / NO	O60656	UDP-glucuronosyltransferase 1-9	UGT1A9	2.24935e+06	1.06755e+06	0.474603	-1.07521	2.51e-40
CA / NO	O60832	H/ACA ribonucleoprotein complex subunit 4	DKC1	28919.4	70069.6	2.42292	1.27675	2.12e-17
CA / NO	O75312	Zinc finger protein ZPR1	ZPR1	15845.2	35106.4	2.21559	1.14769	0.000850996
CA / NO	O75340	Programmed cell death protein 6	PDCD6	123727	267083	2.15864	1.11012	1.46e-16
CA / NO	O75352	Mannose-P-dolichol utilization defect 1 protein	MPDU1	113881	53003.8	0.465431	-1.10336	3.25e-11
CA / NO	O75410	Transforming acidic coiled-coil-containing protein 1	TACC1	10612.2	26617.7	2.50823	1.32667	2.09e-05
CA / NO	O75438	NADH dehydrogenase [ubiquinone] 1 beta subcomplex subunit 1	NDUFB1	424647	172136	0.405363	-1.30271	1.87e-11
CA / NO	O75452	Retinol dehydrogenase 16	RDH16	2688329	336944	0.125336	-2.99613	7.8e-89
CA / NO	O75477	Erlin-1	ERLIN1	563878	176746	0.313447	-1.6737	1.97e-20
CA / NO	O75607	Nucleoplasmin-3	NPM3	9368	47363.3	5.05587	2.33796	1.99e-07
CA / NO	O75629	Protein CREG1	CREG1	518218	205866	0.397257	-1.33186	1.77e-06
CA / NO	O75691	Small subunit processome component 20 homolog	UTP20	1720.11	4941.9	2.87302	1.52257	0.0021574
CA / NO	O75795	UDP-glucuronosyltransferase 2B17	UGT2B17	2.51739e+06	652352	0.259139	-1.9482	2.93e-31
CA / NO	O75828	Carbonyl reductase [NADPH] 3	CBR3	10232.1	22074	2.15732	1.10924	0.0116706
CA / NO	O75891	Cytosolic 10-formyltetrahydrofolate dehydrogenase	ALDH1L1	3.10528e+06	1.17902e+06	0.379682	-1.39714	1.38e-284
CA / NO	O75911	Short-chain dehydrogenase/reductase 3	DHRS3	752281	206497	0.274495	-1.86515	2.46e-08
CA / NO	O75936	Gamma-butyrobetaine dioxygenase	BBOX1	155208	26466.9	0.170525	-2.55194	6.93e-18
CA / NO	O75940	Survival of motor neuron-related-splicing factor 30	SMNDC1	19528454	1.17802e+06	0.0603232	-4.05114	4.4e-11
CA / NO	O75947	ATP synthase subunit d, mitochondrial	ATP5H	693919	338170	0.487334	-1.03702	1.12e-13
CA / NO	O75954	Tetraspanin-9	TSPAN9	99284.7	40425.3	0.407166	-1.29631	2.56e-10
CA / NO	O75976	Carboxypeptidase D	CPD	22824.6	86535.8	3.79134	1.92271	1.62e-19
CA / NO	O76027	Annexin A9	ANXA9	57507.1	20496.5	0.356417	-1.48836	1.17e-17
CA / NO	O76054	SEC14-like protein 2	SEC14L2	1.14635e+06	437370	0.381531	-1.39013	2.2e-89
CA / NO	O94766	Galactosylgalactosylxylosylprotein 3-beta-glucuronosyltransferase 3	B3GAT3	24705.9	59263.5	2.39876	1.26229	4.33e-06
CA / NO	O94875	Sorbin and SH3 domain-containing protein 2	SORBS2	272686	108362	0.397388	-1.33138	1.77e-42
CA / NO	O94905	Erlin-2	ERLIN2	328440	154161	0.469372	-1.09119	2.2e-78
CA / NO	O94911	ATP-binding cassette sub-family A member 8	ABCA8	46498.4	19640.7	0.422396	-1.24333	0.00276154
CA / NO	O94925	Glutaminase kidney isoform, mitochondrial	GLS	1.45438e+06	557495	0.383322	-1.38337	0.000649436
CA / NO	O94929	Actin-binding LIM protein 3	ABLIM3	39032.7	17700	0.453466	-1.14093	7.82e-06
CA / NO	O94956	Solute carrier organic anion transporter family member 2B1	SLCO2B1	96765.2	26908	0.278076	-1.84645	1.46e-09
CA / NO	O95139	NADH dehydrogenase [ubiquinone] 1 beta subcomplex subunit 6	NDUFB6	140349	495362	3.5295	1.81946	1.87e-06
CA / NO	O95154	Aflatoxin B1 aldehyde reductase member 3	AKR7A3	1.04833e+06	301626	0.28772	-1.79726	8.51e-117
CA / NO	O95159	Zinc finger protein-like 1	ZFPL1	8186.84	19321.7	2.36009	1.23884	0.000123753
CA / NO	O95167	NADH dehydrogenase [ubiquinone] 1 alpha subcomplex subunit 3	NDUFA3	133452	65140.4	0.488118	-1.0347	5.64e-16
CA / NO	O95169	NADH dehydrogenase [ubiquinone] 1 beta subcomplex subunit 8, mitochondrial	NDUFB8	202545	76244.5	0.376432	-1.40954	1.1e-38
CA / NO	O95182	NADH dehydrogenase [ubiquinone] 1 alpha subcomplex subunit 7	NDUFA7	174543	67331	0.385756	-1.37424	6.81e-12
CA / NO	O95210	Starch-binding domain-containing protein 1	STBD1	180284	80633	0.447255	-1.16083	2.78e-44
CA / NO	O95232	Luc7-like protein 3	LUC7L3	20937.7	43378.8	2.07181	1.05089	1.97e-14
CA / NO	O95236	Apolipoprotein L3	APOL3	202311	95927.3	0.474157	-1.07656	1.85e-11
CA / NO	O95255	Multidrug resistance-associated protein 6	ABCC6	203931	98875.5	0.484848	-1.0444	1.35e-28
CA / NO	O95278	Laforin	EPM2A	44640.1	14715.3	0.329644	-1.60102	6.72e-07
CA / NO	O95297	Myelin protein zero-like protein 1	MPZL1	12669.9	25370	2.00239	1.00172	0.00967455
CA / NO	O95298	NADH dehydrogenase [ubiquinone] 1 subunit C2	NDUFC2	153906	76776.4	0.498853	-1.00331	5.46e-05
CA / NO	O95302	Peptidyl-prolyl cis-trans isomerase FKBP9	FKBP9	20646.3	71983	3.48649	1.80177	7.59e-15
CA / NO	O95340	Bifunctional 3'-phosphoadenosine 5'-phosphosulfate synthase 2	PAPSS2	211691	101905	0.481386	-1.05474	6.9e-37
CA / NO	O95342	Bile salt export pump	ABCB11	147078	57020.6	0.387691	-1.36702	1.27e-14
CA / NO	O95373	Importin-7	IPO7	32915.9	85206.5	2.58861	1.37218	2.34e-72
CA / NO	O95571	Persulfide dioxygenase ETHE1, mitochondrial	ETHE1	591870	278518	0.470573	-1.08751	1.05e-24
CA / NO	O95749	Geranylgeranyl pyrophosphate synthase	GGPS1	10547.1	23449.1	2.22328	1.15269	0.00575053
CA / NO	O95758	Polypyrimidine tract-binding protein 3	PTBP3	49775	107717	2.16408	1.11375	6.79e-18
CA / NO	O95816	BAG family molecular chaperone regulator 2	BAG2	42750.5	126282	2.95394	1.56264	1.71e-17
CA / NO	O95817	BAG family molecular chaperone regulator 3	BAG3	24358.4	63396.5	2.60265	1.37998	1.07e-06
CA / NO	O95822	Malonyl-CoA decarboxylase, mitochondrial	MLYCD	124953	25411.8	0.203371	-2.29781	1.01e-96
CA / NO	O95831	Apoptosis-inducing factor 1, mitochondrial	AIFM1	3105695	1.51011e+06	0.48624	-1.04026	1.75e-75
CA / NO	O95954	Formimidoyltransferase-cyclodeaminase	FTCD	2377520	381252	0.160357	-2.64064	7.26e-274
CA / NO	O95967	EGF-containing fibulin-like extracellular matrix protein 2	EFEMP2	21989.6	47393.9	2.15528	1.10788	0.000107111
CA / NO	O95983	Methyl-CpG-binding domain protein 3	MBD3	3171.53	9280.93	2.92632	1.54909	0.00128382
CA / NO	O96008	Mitochondrial import receptor subunit TOM40 homolog	TOMM40	74986.7	195243	2.6037	1.38057	1.5e-42
CA / NO	O96019	Actin-like protein 6A	ACTL6A	34824.6	74988.3	2.15331	1.10656	5.67e-20
CA / NO	P00167	Cytochrome b5	CYB5A	7.24854e+06	2.00074e+06	0.276019	-1.85716	6.87e-58
CA / NO	P00325	Alcohol dehydrogenase 1B	ADH1B	34016216	4367500	0.128395	-2.96134	2.93e-198
CA / NO	P00326	Alcohol dehydrogenase 1C	ADH1C	53486616	8480730	0.158558	-2.65692	9.97e-286
CA / NO	P00367	Glutamate dehydrogenase 1, mitochondrial	GLUD1	23273572	5.36384e+06	0.230469	-2.11735	1.54e-286
CA / NO	P00439	Phenylalanine-4-hydroxylase	PAH	1.24065e+06	209325	0.168723	-2.56728	6.4e-163
CA / NO	P00441	Superoxide dismutase [Cu-Zn]	SOD1	6003277	2.55009e+06	0.424782	-1.2352	7.53e-30
CA / NO	P00450	Ceruloplasmin	CP	474726	1.26004e+06	2.65425	1.4083	5.19e-13
CA / NO	P00480	Ornithine carbamoyltransferase, mitochondrial	OTC	3.88642e+06	978493	0.251773	-1.98981	1.05e-102
CA / NO	P00488	Coagulation factor XIII A chain	F13A1	71731.4	260757	3.63518	1.86203	5.56e-29
CA / NO	P00505	Aspartate aminotransferase, mitochondrial	GOT2	8145737	2.59007e+06	0.317967	-1.65305	2.01e-189
CA / NO	P00734	Prothrombin	F2	276198	570378	2.0651	1.04621	9.05e-12
CA / NO	P00736	Complement C1r subcomponent	C1R	112789	235936	2.09183	1.06477	3.64e-07
CA / NO	P00742	Coagulation factor X	F10	27475.9	56029	2.03921	1.02801	0.00410559
CA / NO	P00747	Plasminogen	PLG	322139	666926	2.07031	1.04984	0.0282083
CA / NO	P00751	Complement factor B	CFB	409082	861731	2.1065	1.07485	2.37e-12
CA / NO	P00918	Carbonic anhydrase 2	CA2	2.16804e+06	900729	0.415457	-1.26723	1.03e-81
CA / NO	P00966	Argininosuccinate synthase	ASS1	10373554	1.30957e+06	0.126241	-2.98574	2.75e-258
CA / NO	P01009	Alpha-1-antitrypsin	SERPINA1	1482340	5.62965e+06	3.79781	1.92517	6.52e-34
CA / NO	P01011	Alpha-1-antichymotrypsin	SERPINA3	429368	1.40864e+06	3.28072	1.71401	2.81e-08
CA / NO	P01019	Angiotensinogen	AGT	323515	803671	2.48418	1.31277	1.66e-34
CA / NO	P01031	Complement C5	C5	135435	439803	3.24734	1.69926	1.54e-21
CA / NO	P01033	Metalloproteinase inhibitor 1	TIMP1	18923.7	435934	23.0364	4.52584	1.27e-06
CA / NO	P01042	Kininogen-1	KNG1	451690	1.14626e+06	2.53771	1.34353	0.00088
CA / NO	P01768	Immunoglobulin heavy variable 3-30;Immunoglobulin heavy variable 3-30-5	IGHV3-30;IGHV3-30-5	53861.4	167145	3.10324	1.63378	0.00141253
CA / NO	P01782	Immunoglobulin heavy variable 3-9;Immunoglobulin heavy variable 3-43D	IGHV3-9;IGHV3-43D	31755.5	86374.7	2.71999	1.4436	0.0235496
CA / NO	P01859	Immunoglobulin heavy constant gamma 2	IGHG2	4.99265e+06	14336887	2.8716	1.52185	0.00448527
CA / NO	P01861	Immunoglobulin heavy constant gamma 4	IGHG4	584481	1.92832e+06	3.29921	1.72212	0.019436
CA / NO	P01871	Immunoglobulin heavy constant mu	IGHM	860554	2798268	3.2517	1.7012	0.00271926
CA / NO	P02462	Collagen alpha-1(IV) chain	COL4A1	119716	334156	2.79124	1.48091	2.05e-27
CA / NO	P02511	Alpha-crystallin B chain	CRYAB	58643.3	189066	3.22399	1.68885	0.0245165
CA / NO	P02649	Apolipoprotein E	APOE	698919	1.843e+06	2.63693	1.39886	1.78e-47
CA / NO	P02671	Fibrinogen alpha chain	FGA	1.96844e+06	5.59809e+06	2.84392	1.50788	5.4e-09
CA / NO	P02675	Fibrinogen beta chain	FGB	1.79596e+06	6.32213e+06	3.52021	1.81566	2e-22
CA / NO	P02679	Fibrinogen gamma chain	FGG	1.17647e+06	3.96727e+06	3.37218	1.75368	5.87e-23
CA / NO	P02730	Band 3 anion transport protein	SLC4A1	586255	1.5744e+06	2.68553	1.42521	4.03e-14
CA / NO	P02741	C-reactive protein	CRP	60625.8	257589	4.24883	2.08707	3.24e-07
CA / NO	P02749	Beta-2-glycoprotein 1	APOH	593066	1.41269e+06	2.38201	1.25218	1.47e-07
CA / NO	P02750	Leucine-rich alpha-2-glycoprotein	LRG1	85528.3	470325	5.49905	2.45918	0.000398073
CA / NO	P02751	Fibronectin	FN1	1063072	6.36281e+06	5.98531	2.58143	0
CA / NO	P02765	Alpha-2-HS-glycoprotein	AHSG	344799	843341	2.44589	1.29036	0.00308699
CA / NO	P02768	Serum albumin	ALB	34695936	82478056	2.37717	1.24924	2.7e-27
CA / NO	P02771	Alpha-fetoprotein	AFP	79871.9	203852	2.55223	1.35176	2.82e-08
CA / NO	P02786	Transferrin receptor protein 1	TFRC	36493.8	153965	4.21894	2.07688	5.31e-29
CA / NO	P02788	Lactotransferrin	LTF	255010	1.89402e+06	7.42724	2.89283	0.000283264
CA / NO	P02790	Hemopexin	HPX	2.23761e+06	4.96013e+06	2.2167	1.14842	0.0167439
CA / NO	P02794	Ferritin heavy chain	FTH1	128060	45696.6	0.356839	-1.48666	5.38e-33
CA / NO	P03928	ATP synthase protein 8	MT-ATP8	360885	115817	0.320925	-1.63969	3.36e-15
CA / NO	P03952	Plasma kallikrein	KLKB1	52658.7	146032	2.77318	1.47154	0.0463698
CA / NO	P04040	Catalase	CAT	9290403	2.92298e+06	0.314624	-1.6683	9.13e-215
CA / NO	P04062	Glucosylceramidase	GBA	50589.7	159780	3.15834	1.65917	1.02e-21
CA / NO	P04083	Annexin A1	ANXA1	298447	684990	2.29518	1.19861	7.9e-10
CA / NO	P04114	Apolipoprotein B-100	APOB	551675	1.16732e+06	2.11595	1.0813	9.6e-11
CA / NO	P04216	Thy-1 membrane glycoprotein	THY1	136949	369012	2.69451	1.43002	1.64e-10
CA / NO	P04275	von Willebrand factor	VWF	25225.3	54200.1	2.14865	1.10343	0.00887465
CA / NO	P04424	Argininosuccinate lyase	ASL	1264374	484033	0.382824	-1.38525	1.57e-176
CA / NO	P05062	Fructose-bisphosphate aldolase B	ALDOB	28931080	6553186	0.22651	-2.14235	9.5e-84
CA / NO	P05089	Arginase-1	ARG1	3.06027e+06	735717	0.240409	-2.05644	3.4e-147
CA / NO	P05091	Aldehyde dehydrogenase, mitochondrial	ALDH2	7650062	2.43315e+06	0.318057	-1.65264	1.52e-161
CA / NO	P05107	Integrin beta-2	ITGB2	93093.4	247787	2.6617	1.41235	5.49e-11
CA / NO	P05155	Plasma protease C1 inhibitor	SERPING1	491354	1.67971e+06	3.41853	1.77337	0.00447043
CA / NO	P05164	Myeloperoxidase	MPO	270975	1532436	5.65527	2.4996	0.00473079
CA / NO	P05165	Propionyl-CoA carboxylase alpha chain, mitochondrial	PCCA	647289	293941	0.454111	-1.13888	8.13e-116
CA / NO	P05166	Propionyl-CoA carboxylase beta chain, mitochondrial	PCCB	567694	281482	0.495833	-1.01207	1e-97
CA / NO	P05177	Cytochrome P450 1A2	CYP1A2	642286	47486.9	0.0739342	-3.75761	8.96e-37
CA / NO	P05181	Cytochrome P450 2E1	CYP2E1	978204	226263	0.231305	-2.11213	1.69e-41
CA / NO	P05452	Tetranectin	CLEC3B	97648	220217	2.25521	1.17326	9.05e-06
CA / NO	P05543	Thyroxine-binding globulin	SERPINA7	14922.3	44922.5	3.01044	1.58997	0.0188953
CA / NO	P05546	Heparin cofactor 2	SERPIND1	132870	366079	2.75516	1.46214	0.000231353
CA / NO	P05997	Collagen alpha-2(V) chain	COL5A2	116809	253211	2.16772	1.11618	0.00511772
CA / NO	P06133	UDP-glucuronosyltransferase 2B4	UGT2B4	2.0617e+06	817666	0.396597	-1.33425	5.69e-62
CA / NO	P06396	Gelsolin	GSN	208604	515138	2.46945	1.30419	5.84e-25
CA / NO	P06493	Cyclin-dependent kinase 1	CDK1	15533.6	54265.2	3.4934	1.80463	0.00333142
CA / NO	P06681	Complement C2	C2	41229.1	107507	2.60755	1.38269	7.02e-55
CA / NO	P06703	Protein S100-A6	S100A6	36265	283199	7.80914	2.96516	5.98e-06
CA / NO	P06727	Apolipoprotein A-IV	APOA4	109649	586739	5.35104	2.41982	1.04e-08
CA / NO	P06737	Glycogen phosphorylase, liver form	PYGL	2.60155e+06	562574	0.216245	-2.20926	0
CA / NO	P06746	DNA polymerase beta	POLB	7296.66	21536.3	2.95152	1.56146	0.00712982
CA / NO	P07093	Glia-derived nexin	SERPINE2	15279.8	48371.6	3.16573	1.66254	3.69e-06
CA / NO	P07148	Fatty acid-binding protein, liver	FABP1	40904192	12259607	0.299715	-1.73834	2.65e-34
CA / NO	P07225	Vitamin K-dependent protein S	PROS1	65258.1	223595	3.42632	1.77666	0.0110546
CA / NO	P07327	Alcohol dehydrogenase 1A	ADH1A	6917745	859820	0.124292	-3.0082	6.72e-83
CA / NO	P07355	Annexin A2	ANXA2	1.85864e+06	5.38961e+06	2.89976	1.53593	3.95e-145
CA / NO	P07711	Cathepsin L1	CTSL	616817	190112	0.308215	-1.69799	2.87e-07
CA / NO	P07902	Galactose-1-phosphate uridylyltransferase	GALT	346290	118826	0.343142	-1.54312	7.93e-84
CA / NO	P07942	Laminin subunit beta-1	LAMB1	41481.5	306998	7.40086	2.88769	1.89e-51
CA / NO	P07996	Thrombospondin-1	THBS1	91256.1	387561	4.24696	2.08643	3.62e-47
CA / NO	P08133	Annexin A6	ANXA6	4360938	2.07808e+06	0.476522	-1.06939	1.21e-175
CA / NO	P08183	Multidrug resistance protein 1	ABCB1	484569	69064.9	0.142528	-2.81068	0.000205564
CA / NO	P08195	4F2 cell-surface antigen heavy chain	SLC3A2	37064.7	77348.5	2.08685	1.06133	2.94e-14
CA / NO	P08263	Glutathione S-transferase A1	GSTA1	21325272	8479103	0.397608	-1.33058	2.16e-30
CA / NO	P08319	Alcohol dehydrogenase 4	ADH4	17300280	2.26377e+06	0.130852	-2.934	6.45e-267
CA / NO	P08572	Collagen alpha-2(IV) chain	COL4A2	250507	693140	2.76695	1.4683	1.85e-44
CA / NO	P08603	Complement factor H	CFH	398762	1.53401e+06	3.84693	1.94371	1.19e-47
CA / NO	P08651	Nuclear factor 1 C-type	NFIC	63429.4	30985.1	0.488498	-1.03358	0.000298889
CA / NO	P08684	Cytochrome P450 3A4	CYP3A4	1.25362e+06	372754	0.297343	-1.7498	9.79e-71
CA / NO	P08697	Alpha-2-antiplasmin	SERPINF2	85828.1	324064	3.77573	1.91676	1.34e-09
CA / NO	P09110	3-ketoacyl-CoA thiolase, peroxisomal	ACAA1	1.97281e+06	721952	0.365952	-1.45027	5.6e-131
CA / NO	P09327	Villin-1	VIL1	54454.8	161835	2.97191	1.57139	5.54e-60
CA / NO	P09417	Dihydropteridine reductase	QDPR	1.58468e+06	465338	0.293648	-1.76784	3.05e-103
CA / NO	P09455	Retinol-binding protein 1	RBP1	312173	152389	0.488154	-1.03459	1.29e-28
CA / NO	P09467	Fructose-1,6-bisphosphatase 1	FBP1	5081639	1.08221e+06	0.212965	-2.23131	9.53e-196
CA / NO	P09486	SPARC	SPARC	20208.9	96590.5	4.77961	2.25689	1.15e-14
CA / NO	P09488	Glutathione S-transferase Mu 1	GSTM1	961974	170611	0.177355	-2.49529	3.28e-27
CA / NO	P09496	Clathrin light chain A	CLTA	48075.2	161139	3.35181	1.74494	2.18e-05
CA / NO	P09601	Heme oxygenase 1	HMOX1	194966	83910.1	0.430384	-1.2163	3.77e-40
CA / NO	P09619	Platelet-derived growth factor receptor beta	PDGFRB	10508.8	53229.4	5.06524	2.34063	0.000688453
CA / NO	P09651	Heterogeneous nuclear ribonucleoprotein A1	HNRNPA1	442878	1.33836e+06	3.02195	1.59548	2.18e-49
CA / NO	P09871	Complement C1s subcomponent	C1S	139443	333269	2.39001	1.25702	3.93e-08
CA / NO	P09874	Poly [ADP-ribose] polymerase 1	PARP1	132454	377560	2.8505	1.51121	1.42e-123
CA / NO	P09913	Interferon-induced protein with tetratricopeptide repeats 2	IFIT2	120189	35861.6	0.298376	-1.7448	1.74e-05
CA / NO	P09917	Arachidonate 5-lipoxygenase	ALOX5	16482.8	46400.2	2.81507	1.49317	0.00011553
CA / NO	P09936	Ubiquitin carboxyl-terminal hydrolase isozyme L1	UCHL1	21796.7	47163.7	2.1638	1.11357	0.00851325
CA / NO	P0DJI9	Serum amyloid A-2 protein	SAA2	180014	44481.5	0.2471	-2.01684	0.0333478
CA / NO	P0DN79	Cystathionine beta-synthase-like protein;Cystathionine beta-synthase	CBSL;CBS	483737	124066	0.256474	-1.96311	2.36e-66
CA / NO	P0DOX7	Immunoglobulin kappa light chain	NaN	4.47362e+06	12607262	2.81813	1.49474	0.0215021
CA / NO	P0DOX8	Immunoglobulin lambda-1 light chain	NaN	601311	1.27811e+06	2.12554	1.08783	0.00136289
CA / NO	P10153	Non-secretory ribonuclease	RNASE2	112985	51224.3	0.453374	-1.14123	2.9e-06
CA / NO	P10620	Microsomal glutathione S-transferase 1	MGST1	5560163	2.31217e+06	0.415845	-1.26588	3.42e-29
CA / NO	P10632	Cytochrome P450 2C8	CYP2C8	883559	133113	0.150656	-2.73067	1.37e-106
CA / NO	P10635	Cytochrome P450 2D6	CYP2D6	454972	124316	0.273238	-1.87177	2.79e-36
CA / NO	P11047	Laminin subunit gamma-1	LAMC1	66087	233952	3.54006	1.82377	6.52e-65
CA / NO	P11168	Solute carrier family 2, facilitated glucose transporter member 2	SLC2A2	973122	268834	0.27626	-1.8559	9.29e-31
CA / NO	P11182	Lipoamide acyltransferase component of branched-chain alpha-keto acid dehydrogenase complex, mitochondrial	DBT	501435	158142	0.315379	-1.66484	7.53e-93
CA / NO	P11215	Integrin alpha-M	ITGAM	35640	160278	4.49715	2.16901	1.76e-10
CA / NO	P11245	Arylamine N-acetyltransferase 2	NAT2	24911.7	6480.47	0.260138	-1.94265	0.000512542
CA / NO	P11310	Medium-chain specific acyl-CoA dehydrogenase, mitochondrial	ACADM	4753014	1.35545e+06	0.285176	-1.81007	2.71e-102
CA / NO	P11387	DNA topoisomerase 1	TOP1	37355.8	80183.4	2.14648	1.10197	3.39e-30
CA / NO	P11413	Glucose-6-phosphate 1-dehydrogenase	G6PD	82263.4	661736	8.04412	3.00793	1.56e-78
CA / NO	P11498	Pyruvate carboxylase, mitochondrial	PC	1371390	659226	0.480699	-1.05679	2.38e-171
CA / NO	P11509	Cytochrome P450 2A6	CYP2A6	978840	220083	0.224841	-2.15302	1.03e-74
CA / NO	P11586	C-1-tetrahydrofolate synthase, cytoplasmic	MTHFD1	3.72379e+06	1.32446e+06	0.355675	-1.49137	7.82e-306
CA / NO	P11678	Eosinophil peroxidase	EPX	196899	685284	3.48038	1.79924	0.0045908
CA / NO	P11712	Cytochrome P450 2C9	CYP2C9	3.28887e+06	403840	0.12279	-3.02574	9.14e-123
CA / NO	P11766	Alcohol dehydrogenase class-3	ADH5	3.70047e+06	1728514	0.467106	-1.09818	1.8e-89
CA / NO	P12004	Proliferating cell nuclear antigen	PCNA	113309	359602	3.17364	1.66614	3.69e-37
CA / NO	P12259	Coagulation factor V	F5	31932.1	72304.3	2.26432	1.17908	1.82e-13
CA / NO	P12268	Inosine-5'-monophosphate dehydrogenase 2	IMPDH2	155470	369305	2.3754	1.24817	1.99e-74
CA / NO	P12694	2-oxoisovalerate dehydrogenase subunit alpha, mitochondrial	BCKDHA	248978	87556.3	0.351663	-1.50774	2.07e-61
CA / NO	P13611	Versican core protein	VCAN	29136.7	425007	14.5867	3.86658	2.11e-07
CA / NO	P13688	Carcinoembryonic antigen-related cell adhesion molecule 1	CEACAM1	49856.4	197405	3.95948	1.98531	0.000276405
CA / NO	P13716	Delta-aminolevulinic acid dehydratase	ALAD	521809	200855	0.38492	-1.37737	4.2e-93
CA / NO	P13727	Bone marrow proteoglycan	PRG2	249603	510400	2.04485	1.03199	0.0347295
CA / NO	P13804	Electron transfer flavoprotein subunit alpha, mitochondrial	ETFA	2.05467e+06	988286	0.480996	-1.0559	7.48e-80
CA / NO	P13984	General transcription factor IIF subunit 2	GTF2F2	11614.2	30747.5	2.64742	1.40458	0.000485922
CA / NO	P14384	Carboxypeptidase M	CPM	10532.9	35255	3.34712	1.74292	1.09e-07
CA / NO	P14406	Cytochrome c oxidase subunit 7A2, mitochondrial	COX7A2	2.18565e+06	1.07098e+06	0.490005	-1.02913	2.62e-21
CA / NO	P14543	Nidogen-1	NID1	98909.2	361443	3.65429	1.86959	1.89e-71
CA / NO	P14550	Alcohol dehydrogenase [NADP(+)]	AKR1A1	2.32735e+06	1.0278e+06	0.441618	-1.17913	9.55e-117
CA / NO	P14618	Pyruvate kinase PKM	PKM	714823	2.04292e+06	2.85793	1.51497	1.08e-119
CA / NO	P14854	Cytochrome c oxidase subunit 6B1	COX6B1	766460	340067	0.443685	-1.17239	2.61e-22
CA / NO	P14920	D-amino-acid oxidase	DAO	444824	164150	0.369023	-1.43822	1.51e-34
CA / NO	P15090	Fatty acid-binding protein, adipocyte	FABP4	182690	1.42382e+06	7.79368	2.9623	1.99e-05
CA / NO	P15529	Membrane cofactor protein	CD46	61083.2	193404	3.16624	1.66277	6.43e-14
CA / NO	P15559	NAD(P)H dehydrogenase [quinone] 1	NQO1	191520	567483	2.96305	1.56708	2.85e-05
CA / NO	P15586	N-acetylglucosamine-6-sulfatase	GNS	72395.4	155643	2.14991	1.10427	1.71e-29
CA / NO	P15735	Phosphorylase b kinase gamma catalytic chain, liver/testis isoform	PHKG2	107977	39443.7	0.365298	-1.45285	2.44e-17
CA / NO	P16083	Ribosyldihydronicotinamide dehydrogenase [quinone]	NQO2	328663	131233	0.399293	-1.32448	2.62e-39
CA / NO	P16219	Short-chain specific acyl-CoA dehydrogenase, mitochondrial	ACADS	1250151	274114	0.219265	-2.18926	6.83e-130
CA / NO	P16452	Erythrocyte membrane protein band 4.2	EPB42	73512.9	202199	2.75053	1.45971	0.0410593
CA / NO	P16662	UDP-glucuronosyltransferase 2B7	UGT2B7	4457831	695900	0.156107	-2.67939	3.68e-80
CA / NO	P16930	Fumarylacetoacetase	FAH	1.5377e+06	540959	0.351798	-1.50718	9.1e-143
CA / NO	P16949	Stathmin	STMN1	41284.3	173687	4.2071	2.07283	2.07e-07
CA / NO	P17028	Zinc finger protein 24	ZNF24	40079.5	11771.3	0.293698	-1.76759	0.0380918
CA / NO	P17174	Aspartate aminotransferase, cytoplasmic	GOT1	5267931	2184543	0.414687	-1.2699	3.45e-126
CA / NO	P17301	Integrin alpha-2	ITGA2	357926	80060.8	0.22368	-2.16049	0.0015479
CA / NO	P17516	Aldo-keto reductase family 1 member C4	AKR1C4	1.17279e+06	341650	0.291315	-1.77935	5.85e-86
CA / NO	P17568	NADH dehydrogenase [ubiquinone] 1 beta subcomplex subunit 7	NDUFB7	185074	75823.1	0.409692	-1.28739	6.18e-24
CA / NO	P17735	Tyrosine aminotransferase	TAT	149636	46196	0.308723	-1.69561	3.17e-17
CA / NO	P17812	CTP synthase 1	CTPS1	37536.1	92364.6	2.46069	1.29906	3.43e-41
CA / NO	P17844	Probable ATP-dependent RNA helicase DDX5	DDX5	119321	272487	2.28364	1.19134	3.47e-74
CA / NO	P17931	Galectin-3	LGALS3	77753.9	215359	2.76975	1.46975	6.76e-17
CA / NO	P18031	Tyrosine-protein phosphatase non-receptor type 1	PTPN1	26827.3	68130.1	2.53958	1.34459	1.21e-22
CA / NO	P18428	Lipopolysaccharide-binding protein	LBP	49746.3	266155	5.35025	2.41961	2.39e-21
CA / NO	P18859	ATP synthase-coupling factor 6, mitochondrial	ATP5J	810632	372777	0.459859	-1.12074	1.4e-30
CA / NO	P19440	Glutathione hydrolase 1 proenzyme	GGT1	131805	311249	2.36144	1.23967	0.0135304
CA / NO	P19623	Spermidine synthase	SRM	87361.8	247278	2.83051	1.50106	1.96e-30
CA / NO	P19823	Inter-alpha-trypsin inhibitor heavy chain H2	ITIH2	265509	748736	2.82	1.4957	3.72e-33
CA / NO	P20160	Azurocidin	AZU1	200472	1207124	6.0214	2.5901	0.0199198
CA / NO	P20340	Ras-related protein Rab-6A	RAB6A	178601	369701	2.06998	1.04962	1.14e-21
CA / NO	P20813	Cytochrome P450 2B6	CYP2B6	334005	55360.2	0.165747	-2.59295	6e-23
CA / NO	P20815	Cytochrome P450 3A5	CYP3A5	356760	110041	0.308445	-1.69692	3.57e-23
CA / NO	P20839	Inosine-5'-monophosphate dehydrogenase 1	IMPDH1	242227	87670.1	0.361934	-1.4662	0.0122047
CA / NO	P20848	Putative alpha-1-antitrypsin-related protein	SERPINA2	690947	255922	0.370393	-1.43287	0.00273881
CA / NO	P21399	Cytoplasmic aconitate hydratase	ACO1	1.34879e+06	512727	0.380137	-1.39541	9.55e-155
CA / NO	P21549	Serine--pyruvate aminotransferase	AGXT	8321654	3.99503e+06	0.480077	-1.05866	1.12e-93
CA / NO	P21695	Glycerol-3-phosphate dehydrogenase [NAD(+)], cytoplasmic	GPD1	416643	172554	0.414154	-1.27176	9.45e-101
CA / NO	P21741	Midkine	MDK	6124.75	32312.5	5.27573	2.39937	0.00422023
CA / NO	P21953	2-oxoisovalerate dehydrogenase subunit beta, mitochondrial	BCKDHB	305425	92210.5	0.301909	-1.72781	1.32e-50
CA / NO	P21964	Catechol O-methyltransferase	COMT	806965	321623	0.398559	-1.32714	1.45e-93
CA / NO	P22033	Methylmalonyl-CoA mutase, mitochondrial	MUT	1.33234e+06	429102	0.322065	-1.63457	1.54e-190
CA / NO	P22105	Tenascin-X	TNXB	224544	70137.4	0.312355	-1.67874	5.67e-135
CA / NO	P22307	Non-specific lipid-transfer protein	SCP2	2.01668e+06	887800	0.440229	-1.18367	4.07e-85
CA / NO	P22309	UDP-glucuronosyltransferase 1-1	UGT1A1	418666	92339.9	0.220558	-2.18077	2.61e-55
CA / NO	P22413	Ectonucleotide pyrophosphatase/phosphodiesterase family member 1	ENPP1	95235.4	46192.7	0.485038	-1.04383	4.78e-19
CA / NO	P22830	Ferrochelatase, mitochondrial	FECH	154171	67048	0.434894	-1.20126	1.37e-18
CA / NO	P22897	Macrophage mannose receptor 1	MRC1	188006	68801.3	0.365953	-1.45027	2.95e-59
CA / NO	P23141	Liver carboxylesterase 1	CES1	12359060	3.05507e+06	0.247193	-2.01629	1.96e-253
CA / NO	P23142	Fibulin-1	FBLN1	208630	463945	2.22376	1.153	8.07e-27
CA / NO	P23229	Integrin alpha-6	ITGA6	16842.9	51268.7	3.04395	1.60594	3.05e-28
CA / NO	P23378	Glycine dehydrogenase (decarboxylating), mitochondrial	GLDC	871039	116593	0.133855	-2.90125	2.27e-164
CA / NO	P23434	Glycine cleavage system H protein, mitochondrial	GCSH	559229	183346	0.327855	-1.60887	5.07e-14
CA / NO	P23786	Carnitine O-palmitoyltransferase 2, mitochondrial	CPT2	375596	174019	0.463313	-1.10994	1.29e-71
CA / NO	P23921	Ribonucleoside-diphosphate reductase large subunit	RRM1	7438.9	42029.5	5.64996	2.49824	0.00108541
CA / NO	P24158	Myeloblastin	PRTN3	123150	1.15295e+06	9.36215	3.22684	0.000539924
CA / NO	P24298	Alanine aminotransferase 1	GPT	1.06167e+06	176664	0.166402	-2.58726	9.87e-113
CA / NO	P24752	Acetyl-CoA acetyltransferase, mitochondrial	ACAT1	7155400	1962177	0.274223	-1.86658	1.46e-135
CA / NO	P24941	Cyclin-dependent kinase 2	CDK2	17794.4	37638.2	2.11517	1.08077	7.6e-07
CA / NO	P25325	3-mercaptopyruvate sulfurtransferase	MPST	1488275	717768	0.482282	-1.05205	2.11e-72
CA / NO	P25815	Protein S100-P	S100P	10047.1	269591	26.8327	4.74592	0.000338573
CA / NO	P26358	DNA (cytosine-5)-methyltransferase 1	DNMT1	11127.9	32581.1	2.92786	1.54985	4.45e-06
CA / NO	P26440	Isovaleryl-CoA dehydrogenase, mitochondrial	IVD	1.41072e+06	521583	0.369729	-1.43546	2.41e-76
CA / NO	P26447	Protein S100-A4	S100A4	204713	594685	2.90497	1.53852	0.000958195
CA / NO	P26599	Polypyrimidine tract-binding protein 1	PTBP1	180837	370155	2.0469	1.03344	2.13e-48
CA / NO	P27338	Amine oxidase [flavin-containing] B	MAOB	2.53203e+06	1.21895e+06	0.481413	-1.05465	1.19e-102
CA / NO	P27487	Dipeptidyl peptidase 4	DPP4	162852	340764	2.09248	1.06521	1.02e-31
CA / NO	P27708	CAD protein	CAD	35272.1	148472	4.20933	2.07359	5.89e-76
CA / NO	P28330	Long-chain specific acyl-CoA dehydrogenase, mitochondrial	ACADL	156106	54241.2	0.347464	-1.52506	8.78e-10
CA / NO	P28332	Alcohol dehydrogenase 6	ADH6	1.77217e+06	312425	0.176295	-2.50394	4.3e-215
CA / NO	P28482	Mitogen-activated protein kinase 1	MAPK1	61195.6	192756	3.14983	1.65527	1.5e-57
CA / NO	P28676	Grancalcin	GCA	53378.7	260882	4.88738	2.28906	1.02e-07
CA / NO	P28838	Cytosol aminopeptidase	LAP3	1.89769e+06	923734	0.486768	-1.03869	4.31e-28
CA / NO	P29218	Inositol monophosphatase 1	IMPA1	44240.6	100629	2.27458	1.1856	1.15e-24
CA / NO	P29401	Transketolase	TKT	1432922	3.51556e+06	2.45342	1.29479	2.79e-134
CA / NO	P29966	Myristoylated alanine-rich C-kinase substrate	MARCKS	119689	242519	2.02625	1.01881	2.44e-06
CA / NO	P30038	Delta-1-pyrroline-5-carboxylate dehydrogenase, mitochondrial	ALDH4A1	5095456	1.71975e+06	0.337506	-1.56702	3.29e-163
CA / NO	P30039	Phenazine biosynthesis-like domain-containing protein	PBLD	1.35723e+06	197415	0.145454	-2.78136	3.15e-197
CA / NO	P30042	ES1 protein homolog, mitochondrial	C21orf33	1389881	417269	0.300219	-1.73591	1.64e-63
CA / NO	P30047	GTP cyclohydrolase 1 feedback regulatory protein	GCHFR	632051	200024	0.316468	-1.65987	2.33e-27
CA / NO	P30084	Enoyl-CoA hydratase, mitochondrial	ECHS1	7.49953e+06	1.68693e+06	0.224937	-2.1524	6.86e-195
CA / NO	P30086	Phosphatidylethanolamine-binding protein 1	PEBP1	20739230	6832129	0.32943	-1.60196	8.48e-103
CA / NO	P30405	Peptidyl-prolyl cis-trans isomerase F, mitochondrial	PPIF	283466	127456	0.449635	-1.15318	1.28e-12
CA / NO	P30520	Adenylosuccinate synthetase isozyme 2	ADSS	23343.8	61842.5	2.6492	1.40556	8.54e-34
CA / NO	P30536	Translocator protein	TSPO	61615.6	324026	5.25883	2.39474	0.00339587
CA / NO	P30711	Glutathione S-transferase theta-1	GSTT1	590145	154704	0.262146	-1.93156	1.72e-24
CA / NO	P30740	Leukocyte elastase inhibitor	SERPINB1	60661.1	142621	2.35111	1.23334	4.15e-29
CA / NO	P30837	Aldehyde dehydrogenase X, mitochondrial	ALDH1B1	1.50073e+06	454769	0.303032	-1.72246	7.64e-59
CA / NO	P31040	Succinate dehydrogenase [ubiquinone] flavoprotein subunit, mitochondrial	SDHA	1.41271e+06	616435	0.436349	-1.19645	1.51e-178
CA / NO	P31213	3-oxo-5-alpha-steroid 4-dehydrogenase 2	SRD5A2	195147	48387.2	0.247952	-2.01187	0.0151562
CA / NO	P31327	Carbamoyl-phosphate synthase [ammonia], mitochondrial	CPS1	34988412	9714718	0.277655	-1.84863	0
CA / NO	P31431	Syndecan-4	SDC4	36158.7	110492	3.05575	1.61153	0.00724672
CA / NO	P31512	Dimethylaniline monooxygenase [N-oxide-forming] 4	FMO4	597716	175475	0.293576	-1.76819	4.84e-19
CA / NO	P31513	Dimethylaniline monooxygenase [N-oxide-forming] 3	FMO3	1.55049e+06	430990	0.27797	-1.847	7.8e-117
CA / NO	P31937	3-hydroxyisobutyrate dehydrogenase, mitochondrial	HIBADH	722303	263023	0.364145	-1.45742	1.3e-68
CA / NO	P31947	14-3-3 protein sigma	SFN	20943.7	324707	15.5038	3.95455	0.000685725
CA / NO	P31994	Low affinity immunoglobulin gamma Fc region receptor II-b	FCGR2B	93112.9	20043.4	0.21526	-2.21585	0.0222723
CA / NO	P32322	Pyrroline-5-carboxylate reductase 1, mitochondrial	PYCR1	23681.9	88298.3	3.72851	1.8986	0.00162151
CA / NO	P32456	Guanylate-binding protein 2	GBP2	35726.7	79033.6	2.21217	1.14546	4.55e-10
CA / NO	P32754	4-hydroxyphenylpyruvate dioxygenase	HPD	1.95504e+06	306654	0.156853	-2.67251	1.83e-148
CA / NO	P32929	Cystathionine gamma-lyase	CTH	1.76335e+06	306043	0.173558	-2.52651	8.12e-140
CA / NO	P33121	Long-chain-fatty-acid--CoA ligase 1	ACSL1	2307636	536448	0.232467	-2.1049	0
CA / NO	P33176	Kinesin-1 heavy chain	KIF5B	37283.8	98604.8	2.64471	1.40311	1.45e-65
CA / NO	P33260	Cytochrome P450 2C18	CYP2C18	283205	60709.2	0.214365	-2.22186	7.14e-33
CA / NO	P33261	Cytochrome P450 2C19	CYP2C19	69891.2	16766.9	0.2399	-2.05949	1.55e-05
CA / NO	P33316	Deoxyuridine 5'-triphosphate nucleotidohydrolase, mitochondrial	DUT	41898.6	100399	2.39624	1.26077	7.96e-25
CA / NO	P33897	ATP-binding cassette sub-family D member 1	ABCD1	29621.8	69281.5	2.33887	1.22581	4.26e-26
CA / NO	P33992	DNA replication licensing factor MCM5	MCM5	16756.3	140137	8.36328	3.06407	1.1e-18
CA / NO	P33993	DNA replication licensing factor MCM7	MCM7	20468.3	115335	5.63482	2.49437	4.64e-23
CA / NO	P34896	Serine hydroxymethyltransferase, cytosolic	SHMT1	1.723e+06	488925	0.283764	-1.81723	9.06e-132
CA / NO	P34897	Serine hydroxymethyltransferase, mitochondrial	SHMT2	1.67461e+06	810782	0.484163	-1.04644	7.18e-82
CA / NO	P34913	Bifunctional epoxide hydrolase 2	EPHX2	910413	357364	0.392529	-1.34913	9.74e-130
CA / NO	P34932	Heat shock 70 kDa protein 4	HSPA4	259449	540851	2.08461	1.05978	2.54e-134
CA / NO	P35080	Profilin-2	PFN2	91458.2	183282	2.004	1.00288	0.0127666
CA / NO	P35218	Carbonic anhydrase 5A, mitochondrial	CA5A	69537.9	23793.5	0.342165	-1.54723	4.48e-05
CA / NO	P35249	Replication factor C subunit 4	RFC4	14453.2	69007.1	4.7745	2.25535	7.04e-13
CA / NO	P35250	Replication factor C subunit 2	RFC2	24487.5	56670	2.31424	1.21054	1.43e-10
CA / NO	P35251	Replication factor C subunit 1	RFC1	13384.7	30907	2.30913	1.20735	1.93e-16
CA / NO	P35504	UDP-glucuronosyltransferase 1-5	UGT1A5	514735	168305	0.326974	-1.61275	1.41e-08
CA / NO	P35527	Keratin, type I cytoskeletal 9	KRT9	680665	1.63858e+06	2.40733	1.26743	2.91e-06
CA / NO	P35555	Fibrillin-1	FBN1	274533	663138	2.41551	1.27233	2.21e-49
CA / NO	P35558	Phosphoenolpyruvate carboxykinase, cytosolic [GTP]	PCK1	391074	127567	0.326196	-1.61619	1.14e-25
CA / NO	P35573	Glycogen debranching enzyme	AGL	3.75116e+06	515745	0.137489	-2.86261	0
CA / NO	P35610	Sterol O-acyltransferase 1	SOAT1	9177.61	27852.3	3.03481	1.60161	0.000677861
CA / NO	P35637	RNA-binding protein FUS	FUS	168177	350924	2.08664	1.06118	2.14e-21
CA / NO	P35659	Protein DEK	DEK	127696	261735	2.04966	1.03539	5.84e-40
CA / NO	P35914	Hydroxymethylglutaryl-CoA lyase, mitochondrial	HMGCL	1.12838e+06	314969	0.279135	-1.84096	5.64e-99
CA / NO	P36222	Chitinase-3-like protein 1	CHI3L1	12515.8	79281.6	6.33455	2.66324	0.000327909
CA / NO	P36269	Glutathione hydrolase 5 proenzyme	GGT5	189397	73284.8	0.386938	-1.36982	1.17e-44
CA / NO	P36537	UDP-glucuronosyltransferase 2B10	UGT2B10	1.47023e+06	355310	0.24167	-2.04889	5.86e-109
CA / NO	P36871	Phosphoglucomutase-1	PGM1	5160817	1.49365e+06	0.289421	-1.78876	4.83e-182
CA / NO	P36873	Serine/threonine-protein phosphatase PP1-gamma catalytic subunit	PPP1CC	24346.1	60713	2.49375	1.31832	4.68e-17
CA / NO	P36955	Pigment epithelium-derived factor	SERPINF1	81652.8	362659	4.44147	2.15104	2.41e-35
CA / NO	P37059	Estradiol 17-beta-dehydrogenase 2	HSD17B2	426121	148282	0.34798	-1.52292	1.01e-71
CA / NO	P38117	Electron transfer flavoprotein subunit beta	ETFB	5805562	2628942	0.452832	-1.14295	1.13e-71
CA / NO	P39059	Collagen alpha-1(XV) chain	COL15A1	19240.4	118271	6.14703	2.61989	4.8e-08
CA / NO	P39060	Collagen alpha-1(XVIII) chain	COL18A1	514117	1.05016e+06	2.04264	1.03044	3.45e-27
CA / NO	P39748	Flap endonuclease 1	FEN1	30082	151499	5.03618	2.33233	6.63e-17
CA / NO	P40121	Macrophage-capping protein	CAPG	57056.4	157470	2.7599	1.46461	1.81e-28
CA / NO	P40261	Nicotinamide N-methyltransferase	NNMT	1.22048e+06	577267	0.472984	-1.08014	1.31e-37
CA / NO	P40937	Replication factor C subunit 5	RFC5	20717.5	64606.4	3.11844	1.64083	2.4e-17
CA / NO	P40938	Replication factor C subunit 3	RFC3	7069.71	22991.6	3.25212	1.70138	6.73e-08
CA / NO	P40939	Trifunctional enzyme subunit alpha, mitochondrial	HADHA	4.53519e+06	2214735	0.488344	-1.03403	1.19e-166
CA / NO	P41218	Myeloid cell nuclear differentiation antigen	MNDA	33728.3	166907	4.94857	2.30701	0.00328111
CA / NO	P41252	Isoleucine--tRNA ligase, cytoplasmic	IARS	86369.5	180000	2.08407	1.05941	1.73e-116
CA / NO	P42126	Enoyl-CoA delta isomerase 1, mitochondrial	ECI1	1.08519e+06	471647	0.434621	-1.20217	1.86e-36
CA / NO	P42357	Histidine ammonia-lyase	HAL	361878	175188	0.484107	-1.0466	1.87e-21
CA / NO	P42696	RNA-binding protein 34	RBM34	21007010	3.23766e+06	0.154123	-2.69785	3.71e-05
CA / NO	P42765	3-ketoacyl-CoA thiolase, mitochondrial	ACAA2	5.94865e+06	925704	0.155616	-2.68394	2.76e-264
CA / NO	P43121	Cell surface glycoprotein MUC18	MCAM	26296.8	93891.7	3.57045	1.83611	1.05e-10
CA / NO	P43246	DNA mismatch repair protein Msh2	MSH2	26126.9	58091.1	2.22342	1.15278	1.77e-32
CA / NO	P43304	Glycerol-3-phosphate dehydrogenase, mitochondrial	GPD2	27610.5	88698.9	3.21251	1.6837	5.94e-47
CA / NO	P45954	Short/branched chain specific acyl-CoA dehydrogenase, mitochondrial	ACADSB	2.80217e+06	790102	0.28196	-1.82644	1.45e-105
CA / NO	P46019	Phosphorylase b kinase regulatory subunit alpha, liver isoform	PHKA2	94558.2	32795.7	0.346831	-1.5277	1.74e-64
CA / NO	P46060	Ran GTPase-activating protein 1	RANGAP1	34025.8	71766.4	2.10918	1.07668	2.34e-44
CA / NO	P46087	Probable 28S rRNA (cytosine(4447)-C(5))-methyltransferase	NOP2	23311.2	65413.7	2.80611	1.48857	3.91e-26
CA / NO	P46926	Glucosamine-6-phosphate isomerase 1	GNPDA1	68435.7	139091	2.03243	1.0232	1.28e-27
CA / NO	P46952	3-hydroxyanthranilate 3,4-dioxygenase	HAAO	2.12091e+06	617969	0.29137	-1.77907	1.29e-108
CA / NO	P47895	Aldehyde dehydrogenase family 1 member A3	ALDH1A3	3168294	1.14054e+06	0.359985	-1.47399	0.0157452
CA / NO	P47989	Xanthine dehydrogenase/oxidase	XDH	534596	145970	0.273048	-1.87277	1.42e-71
CA / NO	P48066	Sodium- and chloride-dependent GABA transporter 3	SLC6A11	29010.7	12056.5	0.415588	-1.26678	6.7e-06
CA / NO	P48507	Glutamate--cysteine ligase regulatory subunit	GCLM	95779.2	213276	2.22674	1.15493	2.84e-09
CA / NO	P48681	Nestin	NES	19790.9	45521.9	2.30014	1.20172	1.26e-17
CA / NO	P48728	Aminomethyltransferase, mitochondrial	AMT	269108	108777	0.404214	-1.30681	5.24e-23
CA / NO	P48735	Isocitrate dehydrogenase [NADP], mitochondrial	IDH2	870106	424973	0.488415	-1.03382	8.33e-92
CA / NO	P49326	Dimethylaniline monooxygenase [N-oxide-forming] 5	FMO5	653681	220104	0.336714	-1.57041	7.05e-114
CA / NO	P49406	39S ribosomal protein L19, mitochondrial	MRPL19	11769	31331.3	2.66219	1.41261	7.22e-08
CA / NO	P49419	Alpha-aminoadipic semialdehyde dehydrogenase	ALDH7A1	2.48554e+06	1020674	0.410645	-1.28404	1.43e-122
CA / NO	P49748	Very long-chain specific acyl-CoA dehydrogenase, mitochondrial	ACADVL	2.03782e+06	689263	0.338235	-1.5639	1.19e-240
CA / NO	P49821	NADH dehydrogenase [ubiquinone] flavoprotein 1, mitochondrial	NDUFV1	508718	224600	0.441502	-1.17951	1.21e-49
CA / NO	P49840	Glycogen synthase kinase-3 alpha	GSK3A	13450.3	28396	2.11118	1.07805	7.45e-05
CA / NO	P49888	Estrogen sulfotransferase	SULT1E1	280187	61401.6	0.219145	-2.19004	8.97e-06
CA / NO	P49915	GMP synthase [glutamine-hydrolyzing]	GMPS	85996.9	219968	2.55785	1.35493	8.12e-38
CA / NO	P50053	Ketohexokinase	KHK	956100	367957	0.384852	-1.37762	8.8e-72
CA / NO	P50225	Sulfotransferase 1A1	SULT1A1	1.64352e+06	418890	0.254873	-1.97215	1.75e-98
CA / NO	P50226	Sulfotransferase 1A2	SULT1A2	254428	66643.5	0.261935	-1.93272	1.67e-21
CA / NO	P50281	Matrix metalloproteinase-14	MMP14	28018.9	73208.9	2.61284	1.38562	3.13e-05
CA / NO	P50402	Emerin	EMD	43944.2	88708.1	2.01865	1.01339	1.55e-21
CA / NO	P50440	Glycine amidinotransferase, mitochondrial	GATM	4758202	1.8771e+06	0.394499	-1.34191	4.06e-110
CA / NO	P50454	Serpin H1	SERPINH1	138277	388084	2.80658	1.48881	3.19e-77
CA / NO	P50895	Basal cell adhesion molecule	BCAM	81304.1	175749	2.16162	1.11212	7.7e-26
CA / NO	P50995	Annexin A11	ANXA11	213112	475457	2.23102	1.1577	6.63e-30
CA / NO	P51003	Poly(A) polymerase alpha	PAPOLA	105659	24316.8	0.230144	-2.11939	0.0127564
CA / NO	P51116	Fragile X mental retardation syndrome-related protein 2	FXR2	73325.6	155211	2.11673	1.08184	5.82e-14
CA / NO	P51580	Thiopurine S-methyltransferase	TPMT	507920	247858	0.487985	-1.03509	3.18e-19
CA / NO	P51649	Succinate-semialdehyde dehydrogenase, mitochondrial	ALDH5A1	1.05236e+06	473483	0.449927	-1.15224	1.55e-69
CA / NO	P51687	Sulfite oxidase, mitochondrial	SUOX	513482	125010	0.243456	-2.03827	8.47e-58
CA / NO	P51690	Arylsulfatase E	ARSE	225997	83396.4	0.369015	-1.43825	2.42e-43
CA / NO	P51812	Ribosomal protein S6 kinase alpha-3	RPS6KA3	66828.7	179590	2.68731	1.42617	2.83e-41
CA / NO	P51858	Hepatoma-derived growth factor	HDGF	149852	369848	2.46809	1.3034	1.04e-27
CA / NO	P52292	Importin subunit alpha-1	KPNA2	10243.8	50341.4	4.91432	2.29699	0.030614
CA / NO	P52434	DNA-directed RNA polymerases I, II, and III subunit RPABC3	POLR2H	24732.5	52807.7	2.13515	1.09434	0.000129783
CA / NO	P52758	2-iminobutanoate/2-iminopropanoate deaminase	RIDA	4263767	812446	0.190547	-2.39178	4.26e-72
CA / NO	P52926	High mobility group protein HMGI-C	HMGA2	9370.63	103068	10.9991	3.45931	0.0304833
CA / NO	P53004	Biliverdin reductase A	BLVRA	161098	366595	2.2756	1.18625	5.32e-26
CA / NO	P53365	Arfaptin-2	ARFIP2	17379.3	47301.9	2.72175	1.44453	2.53e-08
CA / NO	P53396	ATP-citrate synthase	ACLY	215445	463003	2.14905	1.1037	1.32e-180
CA / NO	P53999	Activated RNA polymerase II transcriptional coactivator p15	SUB1	340725	694672	2.03881	1.02773	1.41e-32
CA / NO	P54709	Sodium/potassium-transporting ATPase subunit beta-3	ATP1B3	30470.9	86695.6	2.84519	1.50852	2.21e-07
CA / NO	P54840	Glycogen [starch] synthase, liver	GYS2	394448	58429.4	0.14813	-2.75507	3.84e-41
CA / NO	P54855	UDP-glucuronosyltransferase 2B15	UGT2B15	1.34899e+06	503155	0.372987	-1.4228	5.71e-21
CA / NO	P54868	Hydroxymethylglutaryl-CoA synthase, mitochondrial	HMGCS2	11121080	3.7844e+06	0.340291	-1.55516	1.56e-142
CA / NO	P54886	Delta-1-pyrroline-5-carboxylate synthase	ALDH18A1	88487.1	187682	2.12101	1.08475	2.42e-13
CA / NO	P55060	Exportin-2	CSE1L	80147.7	166627	2.079	1.05589	2.57e-35
CA / NO	P55083	Microfibril-associated glycoprotein 4	MFAP4	280445	127638	0.455126	-1.13566	0.00160036
CA / NO	P55084	Trifunctional enzyme subunit beta, mitochondrial	HADHB	7997009	3.83244e+06	0.479234	-1.0612	9.88e-74
CA / NO	P55157	Microsomal triglyceride transfer protein large subunit	MTTP	2.30347e+06	875624	0.380132	-1.39543	2.26e-166
CA / NO	P55209	Nucleosome assembly protein 1-like 1	NAP1L1	69617.2	213962	3.07341	1.61984	7.93e-38
CA / NO	P55265	Double-stranded RNA-specific adenosine deaminase	ADAR	38678.6	77447.6	2.00234	1.00169	3.51e-71
CA / NO	P55809	Succinyl-CoA:3-ketoacid coenzyme A transferase 1, mitochondrial	OXCT1	10392.8	28914.1	2.78212	1.47618	0.00892061
CA / NO	P56182	Ribosomal RNA processing protein 1 homolog A	RRP1	11299.2	40512.6	3.58544	1.84215	1.23e-06
CA / NO	P56377	AP-1 complex subunit sigma-2	AP1S2	321891	31967.3	0.0993109	-3.3319	0.0478202
CA / NO	P56470	Galectin-4	LGALS4	921996	2.13647e+06	2.31722	1.21239	0.000499628
CA / NO	P60033	CD81 antigen	CD81	248516	119319	0.480129	-1.05851	4.14e-24
CA / NO	P60520	Gamma-aminobutyric acid receptor-associated protein-like 2	GABARAPL2	4488.48	10183.4	2.26878	1.18192	0.00882485
CA / NO	P60903	Protein S100-A10	S100A10	205228	455549	2.21973	1.15038	3.2e-16
CA / NO	P61289	Proteasome activator complex subunit 3	PSME3	21763.7	48310.7	2.21978	1.15042	2.63e-16
CA / NO	P61457	Pterin-4-alpha-carbinolamine dehydratase	PCBD1	2.21347e+06	768067	0.346997	-1.527	2.52e-25
CA / NO	P61626	Lysozyme C	LYZ	170465	736829	4.32246	2.11185	0.0135711
CA / NO	P61758	Prefoldin subunit 3	VBP1	43415.6	92982.3	2.14168	1.09874	1.11e-29
CA / NO	P62304	Small nuclear ribonucleoprotein E	SNRPE	64608.9	140254	2.17081	1.11823	1.05e-15
CA / NO	P63104	14-3-3 protein zeta/delta	YWHAZ	531600	1.08494e+06	2.04089	1.0292	8.5e-40
CA / NO	P63165	Small ubiquitin-related modifier 1	SUMO1	25687.8	88580.9	3.44837	1.78591	0.000617207
CA / NO	P69892	Hemoglobin subunit gamma-2	HBG2	39414540	95961928	2.43468	1.28373	1.11e-07
CA / NO	P78316	Nucleolar protein 14	NOP14	6338.6	14077.9	2.22098	1.1512	0.000152867
CA / NO	P78329	Phylloquinone omega-hydroxylase CYP4F2	CYP4F2	426100	113397	0.266127	-1.90981	1.75e-36
CA / NO	P78330	Phosphoserine phosphatase	PSPH	37801.5	150872	3.99115	1.9968	2.76e-20
CA / NO	P78344	Eukaryotic translation initiation factor 4 gamma 2	EIF4G2	37771.5	79537	2.10574	1.07433	1.04e-46
CA / NO	P78417	Glutathione S-transferase omega-1	GSTO1	4.83952e+06	2.30386e+06	0.476052	-1.07081	1.87e-52
CA / NO	P80188	Neutrophil gelatinase-associated lipocalin	LCN2	89628.3	366506	4.08918	2.03181	0.0350481
CA / NO	P80217	Interferon-induced 35 kDa protein	IFI35	17710.1	41252.5	2.32932	1.21991	0.000519139
CA / NO	P80404	4-aminobutyrate aminotransferase, mitochondrial	ABAT	6.89697e+06	1.98546e+06	0.287875	-1.79649	9.41e-222
CA / NO	P80511	Protein S100-A12	S100A12	63012.5	389934	6.1882	2.62952	0.000316314
CA / NO	P82912	28S ribosomal protein S11, mitochondrial	MRPS11	6885.16	25147.6	3.65244	1.86886	0.0428558
CA / NO	P82933	28S ribosomal protein S9, mitochondrial	MRPS9	261727	100922	0.385602	-1.37481	0.000348006
CA / NO	P82980	Retinol-binding protein 5	RBP5	609655	162158	0.265983	-1.9106	6.06e-16
CA / NO	P83881	60S ribosomal protein L36a	RPL36A	24708.8	59570.1	2.41088	1.26956	7.03e-05
CA / NO	P84103	Serine/arginine-rich splicing factor 3	SRSF3	83617.2	220227	2.63375	1.39712	0.0202551
CA / NO	P98095	Fibulin-2	FBLN2	19438.9	84730.3	4.3588	2.12393	4.08e-17
CA / NO	P98179	RNA-binding protein 3	RBM3	77847.3	206952	2.65844	1.41058	5.9e-17
CA / NO	Q00266	S-adenosylmethionine synthase isoform type-1	MAT1A	2.85944e+06	797484	0.278895	-1.84221	8.3e-99
CA / NO	Q00613	Heat shock factor protein 1	HSF1	231131	73575.1	0.318326	-1.65142	0.00277049
CA / NO	Q00796	Sorbitol dehydrogenase	SORD	2.71549e+06	857367	0.315732	-1.66323	3.72e-198
CA / NO	Q01469	Fatty acid-binding protein, epidermal	FABP5	138752	750553	5.40929	2.43544	2.76e-43
CA / NO	Q01628	Interferon-induced transmembrane protein 3	IFITM3	34148.9	104153	3.04997	1.6088	0.000533777
CA / NO	Q01658	Protein Dr1	DR1	10517.1	21584.8	2.05235	1.03728	0.0304546
CA / NO	Q01813	ATP-dependent 6-phosphofructokinase, platelet type	PFKP	17022.3	63131.5	3.70875	1.89093	8.51e-07
CA / NO	Q02083	N-acylethanolamine-hydrolyzing acid amidase	NAAA	108468	49942.2	0.460431	-1.11894	2.36e-22
CA / NO	Q02252	Methylmalonate-semialdehyde dehydrogenase [acylating], mitochondrial	ALDH6A1	2.06704e+06	576930	0.279109	-1.8411	2.86e-193
CA / NO	Q02338	D-beta-hydroxybutyrate dehydrogenase, mitochondrial	BDH1	966036	288101	0.29823	-1.7455	1.82e-99
CA / NO	Q02790	Peptidyl-prolyl cis-trans isomerase FKBP4	FKBP4	118748	238794	2.01093	1.00786	1.42e-79
CA / NO	Q02809	Procollagen-lysine,2-oxoglutarate 5-dioxygenase 1	PLOD1	19444.6	55015.8	2.82935	1.50047	2.04e-09
CA / NO	Q02880	DNA topoisomerase 2-beta	TOP2B	17812	44937.3	2.52286	1.33506	7.25e-48
CA / NO	Q02928	Cytochrome P450 4A11	CYP4A11	2458102	348095	0.141611	-2.81999	1.12e-88
CA / NO	Q03013	Glutathione S-transferase Mu 4	GSTM4	356065	91533.2	0.257069	-1.95977	1.37e-05
CA / NO	Q03154	Aminoacylase-1	ACY1	1739725	452101	0.259869	-1.94414	3.82e-132
CA / NO	Q03426	Mevalonate kinase	MVK	257151	126669	0.492587	-1.02155	4.36e-22
CA / NO	Q03701	CCAAT/enhancer-binding protein zeta	CEBPZ	7652.61	23024.6	3.00872	1.58915	0.0332533
CA / NO	Q04446	1,4-alpha-glucan-branching enzyme	GBE1	407135	189745	0.46605	-1.10144	2.04e-87
CA / NO	Q04837	Single-stranded DNA-binding protein, mitochondrial	SSBP1	153162	330430	2.15738	1.10928	4.01e-35
CA / NO	Q04917	14-3-3 protein eta	YWHAH	159375	360878	2.26433	1.17908	1.03e-41
CA / NO	Q05048	Cleavage stimulation factor subunit 1	CSTF1	8515.57	32200.3	3.78135	1.9189	3.84e-11
CA / NO	Q06033	Inter-alpha-trypsin inhibitor heavy chain H3	ITIH3	24981.5	91851.5	3.67678	1.87844	1.61e-08
CA / NO	Q06278	Aldehyde oxidase	AOX1	1.4725e+06	427576	0.290374	-1.78402	0
CA / NO	Q06520	Bile salt sulfotransferase	SULT2A1	4.56931e+06	1.96163e+06	0.429305	-1.21992	2.24e-109
CA / NO	Q06787	Synaptic functional regulator FMR1	FMR1	14079.6	35632.5	2.53078	1.33958	6.59e-06
CA / NO	Q07065	Cytoskeleton-associated protein 4	CKAP4	330305	885993	2.68235	1.4235	4.41e-122
CA / NO	Q07617	Sperm-associated antigen 1	SPAG1	400950	84733.3	0.211331	-2.24242	0.000676822
CA / NO	Q07666	KH domain-containing, RNA-binding, signal transduction-associated protein 1	KHDRBS1	62407.8	127767	2.04729	1.03372	1.02e-30
CA / NO	Q07866	Kinesin light chain 1	KLC1	20982.5	54179.6	2.58213	1.36856	3.23e-18
CA / NO	Q08211	ATP-dependent RNA helicase A	DHX9	312805	636450	2.03465	1.02478	1.75e-139
CA / NO	Q08257	Quinone oxidoreductase	CRYZ	4462744	1.98172e+06	0.444059	-1.17118	4.72e-104
CA / NO	Q08426	Peroxisomal bifunctional enzyme	EHHADH	2.99803e+06	1.19529e+06	0.398693	-1.32665	4.42e-212
CA / NO	Q08431	Lactadherin	MFGE8	13880.5	35867.6	2.58402	1.36962	0.0305043
CA / NO	Q08477	Docosahexaenoic acid omega-hydroxylase CYP4F3	CYP4F3	942412	289685	0.307387	-1.70187	2.65e-55
CA / NO	Q08830	Fibrinogen-like protein 1	FGL1	36758.5	73955	2.01192	1.00857	0.0019869
CA / NO	Q08945	FACT complex subunit SSRP1	SSRP1	83682.6	228710	2.73307	1.45052	2.2e-44
CA / NO	Q08AF3	Schlafen family member 5	SLFN5	78615.5	33989.4	0.43235	-1.20973	0.0101708
CA / NO	Q08AH1	Acyl-coenzyme A synthetase ACSM1, mitochondrial	ACSM1	50860.4	265902	5.22807	2.38628	0.00103082
CA / NO	Q08AH3	Acyl-coenzyme A synthetase ACSM2A, mitochondrial	ACSM2A	655335	251761	0.384171	-1.38018	6.93e-26
CA / NO	Q09161	Nuclear cap-binding protein subunit 1	NCBP1	25738.1	55343.8	2.15027	1.10452	3.29e-22
CA / NO	Q0VDF9	Heat shock 70 kDa protein 14	HSPA14	13687.2	32464	2.37185	1.24601	1.23e-10
CA / NO	Q10471	Polypeptide N-acetylgalactosaminyltransferase 2	GALNT2	836176	143305	0.171382	-2.54472	1.34e-07
CA / NO	Q12788	Transducin beta-like protein 3	TBL3	15613.1	40021	2.56329	1.358	1.2e-16
CA / NO	Q12805	EGF-containing fibulin-like extracellular matrix protein 1	EFEMP1	93555.7	478391	5.11344	2.35429	8.48e-13
CA / NO	Q12857	Nuclear factor 1 A-type	NFIA	96465.7	43290.6	0.448767	-1.15596	3.92e-05
CA / NO	Q13043	Serine/threonine-protein kinase 4	STK4	12109.6	33242.5	2.74513	1.45687	5.46e-08
CA / NO	Q13084	39S ribosomal protein L28, mitochondrial	MRPL28	17839.7	36590.5	2.05107	1.03638	5.25e-09
CA / NO	Q13131	5'-AMP-activated protein kinase catalytic subunit alpha-1	PRKAA1	515982	255937	0.49602	-1.01153	4.6e-47
CA / NO	Q13158	FAS-associated death domain protein	FADD	13704.8	28351.8	2.06876	1.04876	0.000501739
CA / NO	Q13162	Peroxiredoxin-4	PRDX4	1.68156e+06	637378	0.379039	-1.39958	7.45e-139
CA / NO	Q13228	Selenium-binding protein 1	SELENBP1	3.49086e+06	1504208	0.430899	-1.21458	1.13e-160
CA / NO	Q13286	Battenin	CLN3	9252.62	40178.5	4.34239	2.11849	4.98e-10
CA / NO	Q13310	Polyadenylate-binding protein 4	PABPC4	108904	220288	2.02277	1.01633	1.02e-05
CA / NO	Q13361	Microfibrillar-associated protein 5	MFAP5	13963.8	48500.9	3.47333	1.79632	9.44e-06
CA / NO	Q13469	Nuclear factor of activated T-cells, cytoplasmic 2	NFATC2	9729.41	23058.2	2.36994	1.24485	0.00229582
CA / NO	Q13501	Sequestosome-1	SQSTM1	41231	697310	16.9123	4.08	2.54e-22
CA / NO	Q13547	Histone deacetylase 1	HDAC1	54237.5	118569	2.18611	1.12837	8.16e-20
CA / NO	Q13573	SNW domain-containing protein 1	SNW1	10597.4	35211.8	3.32269	1.73235	0.0437049
CA / NO	Q13576	Ras GTPase-activating-like protein IQGAP2	IQGAP2	1.57866e+06	729103	0.461851	-1.1145	4.44e-306
CA / NO	Q13595	Transformer-2 protein homolog alpha	TRA2A	56569.5	135663	2.39816	1.26193	7.4e-10
CA / NO	Q13610	Periodic tryptophan protein 1 homolog	PWP1	14683.5	29611.3	2.01664	1.01196	6.94e-13
CA / NO	Q13797	Integrin alpha-9	ITGA9	20505.8	100266	4.88963	2.28973	0.00754217
CA / NO	Q13895	Bystin	BYSL	13580.4	31962.1	2.35354	1.23483	1.79e-15
CA / NO	Q13938	Calcyphosin	CAPS	20537.8	52632.6	2.56272	1.35768	0.0435698
CA / NO	Q14112	Nidogen-2	NID2	36130.2	128552	3.55802	1.83107	2.67e-66
CA / NO	Q14117	Dihydropyrimidinase	DPYS	926975	285396	0.307878	-1.69957	1.24e-110
CA / NO	Q14137	Ribosome biogenesis protein BOP1	BOP1	85893.7	32504.4	0.378425	-1.40192	5.86e-06
CA / NO	Q14157	Ubiquitin-associated protein 2-like	UBAP2L	27263.2	61654.9	2.26147	1.17726	3.29e-13
CA / NO	Q14257	Reticulocalbin-2	RCN2	25067.8	67687.2	2.70017	1.43305	3.44e-08
CA / NO	Q14315	Filamin-C	FLNC	98356.7	386727	3.93188	1.97522	0.00639799
CA / NO	Q14320	Protein FAM50A	FAM50A	8220.18	22351.4	2.71909	1.44313	5.5e-10
CA / NO	Q14353	Guanidinoacetate N-methyltransferase	GAMT	312121	132410	0.424228	-1.23709	2.43e-40
CA / NO	Q14566	DNA replication licensing factor MCM6	MCM6	13808.5	94674.5	6.85625	2.77742	3.59e-11
CA / NO	Q14624	Inter-alpha-trypsin inhibitor heavy chain H4	ITIH4	180359	425216	2.35761	1.23732	0.00467019
CA / NO	Q14653	Interferon regulatory factor 3	IRF3	44101.9	91978.7	2.0856	1.06046	5.89e-13
CA / NO	Q14671	Pumilio homolog 1	PUM1	15564.9	48639.3	3.12494	1.64383	6.34e-07
CA / NO	Q14690	Protein RRP5 homolog	PDCD11	7919.58	20772.2	2.62289	1.39116	9.17e-30
CA / NO	Q14749	Glycine N-methyltransferase	GNMT	1.01077e+06	193661	0.191597	-2.38385	4.59e-40
CA / NO	Q14764	Major vault protein	MVP	150895	401935	2.66367	1.41341	4.63e-73
CA / NO	Q14767	Latent-transforming growth factor beta-binding protein 2	LTBP2	16471.9	88802.6	5.39117	2.4306	1.1e-05
CA / NO	Q14839	Chromodomain-helicase-DNA-binding protein 4	CHD4	38130.7	77338.9	2.02826	1.02024	7.91e-51
CA / NO	Q14894	Ketimine reductase mu-crystallin	CRYM	109227	42855.8	0.392356	-1.34977	3.68e-19
CA / NO	Q14919	Dr1-associated corepressor	DRAP1	9575.79	25363.7	2.64873	1.4053	1.35e-07
CA / NO	Q15041	ADP-ribosylation factor-like protein 6-interacting protein 1	ARL6IP1	199895	85513.6	0.427793	-1.22501	1.49e-07
CA / NO	Q15063	Periostin	POSTN	37879.1	444622	11.7379	3.5531	5.22e-20
CA / NO	Q15080	Neutrophil cytosol factor 4	NCF4	16001.1	37884.1	2.36759	1.24342	0.0281542
CA / NO	Q15102	Platelet-activating factor acetylhydrolase IB subunit gamma	PAFAH1B3	74715.4	239791	3.2094	1.6823	3.84e-17
CA / NO	Q15121	Astrocytic phosphoprotein PEA-15	PEA15	53649.7	120422	2.24459	1.16645	2.38e-33
CA / NO	Q15166	Serum paraoxonase/lactonase 3	PON3	1.78648e+06	377838	0.211499	-2.24128	1.29e-92
CA / NO	Q15233	Non-POU domain-containing octamer-binding protein	NONO	111178	253297	2.27831	1.18797	6.38e-69
CA / NO	Q15291	Retinoblastoma-binding protein 5	RBBP5	64795	24860.9	0.383685	-1.38201	0.00623219
CA / NO	Q15427	Splicing factor 3B subunit 4	SF3B4	37220.4	92968.8	2.49779	1.32065	6.19e-16
CA / NO	Q15437	Protein transport protein Sec23B	SEC23B	41835	93910.4	2.24478	1.16657	1.84e-21
CA / NO	Q15493	Regucalcin	RGN	825261	166298	0.20151	-2.31108	2.6e-120
CA / NO	Q15542	Transcription initiation factor TFIID subunit 5	TAF5	227506	19645.6	0.086352	-3.53363	0.00387592
CA / NO	Q15599	Na(+)/H(+) exchange regulatory cofactor NHE-RF2	SLC9A3R2	66356.3	30855.5	0.464998	-1.1047	3.08e-20
CA / NO	Q15758	Neutral amino acid transporter B(0)	SLC1A5	14055.7	36479.5	2.59536	1.37593	4.24e-05
CA / NO	Q15773	Myeloid leukemia factor 2	MLF2	73122.9	33873.9	0.463246	-1.11015	0.000962534
CA / NO	Q15785	Mitochondrial import receptor subunit TOM34	TOMM34	11870.7	39050.6	3.28967	1.71794	0.000112151
CA / NO	Q15813	Tubulin-specific chaperone E	TBCE	11161.6	38747	3.47144	1.79553	3.57e-18
CA / NO	Q15904	V-type proton ATPase subunit S1	ATP6AP1	17888.1	38842.4	2.1714	1.11863	1.93e-05
CA / NO	Q16134	Electron transfer flavoprotein-ubiquinone oxidoreductase, mitochondrial	ETFDH	1.07851e+06	285430	0.264652	-1.91783	1.78e-181
CA / NO	Q16363	Laminin subunit alpha-4	LAMA4	32047.2	90253.5	2.81626	1.49378	1.28e-23
CA / NO	Q16540	39S ribosomal protein L23, mitochondrial	MRPL23	47516.6	116811	2.45833	1.29768	4.71e-16
CA / NO	Q16563	Synaptophysin-like protein 1	SYPL1	192616	502472	2.60868	1.38332	6.14e-06
CA / NO	Q16576	Histone-binding protein RBBP7	RBBP7	50987.8	141118	2.76768	1.46868	2.84e-17
CA / NO	Q16643	Drebrin	DBN1	16990.3	58845.6	3.46347	1.79222	6e-07
CA / NO	Q16698	2,4-dienoyl-CoA reductase, mitochondrial	DECR1	4197448	1.98495e+06	0.472896	-1.08041	1.22e-63
CA / NO	Q16762	Thiosulfate sulfurtransferase	TST	3153047	1.32455e+06	0.420087	-1.25124	1.11e-80
CA / NO	Q16775	Hydroxyacylglutathione hydrolase, mitochondrial	HAGH	1.13634e+06	337369	0.29689	-1.752	1.91e-62
CA / NO	Q16795	NADH dehydrogenase [ubiquinone] 1 alpha subcomplex subunit 9, mitochondrial	NDUFA9	676272	325462	0.481259	-1.05512	1.06e-69
CA / NO	Q16822	Phosphoenolpyruvate carboxykinase [GTP], mitochondrial	PCK2	9647090	2.20585e+06	0.228654	-2.12876	5.95e-293
CA / NO	Q16836	Hydroxyacyl-coenzyme A dehydrogenase, mitochondrial	HADH	1.86841e+06	564557	0.302159	-1.72662	6.78e-80
CA / NO	Q16851	UTP--glucose-1-phosphate uridylyltransferase	UGP2	6701461	1.6398e+06	0.244693	-2.03096	5.71e-298
CA / NO	Q16881	Thioredoxin reductase 1, cytoplasmic	TXNRD1	49384.5	195013	3.94887	1.98144	5.04e-42
CA / NO	Q16890	Tumor protein D53	TPD52L1	67737	20568.3	0.303649	-1.71952	0.0042033
CA / NO	Q17RC7	Exocyst complex component 3-like protein 4	EXOC3L4	172465	66311	0.384489	-1.37898	9.89e-13
CA / NO	Q29RF7	Sister chromatid cohesion protein PDS5 homolog A	PDS5A	24845.4	54858.1	2.20798	1.14273	1.15e-20
CA / NO	Q30134	HLA class II histocompatibility antigen, DRB1-8 beta chain	HLA-DRB1	29633.3	60446.9	2.03983	1.02845	0.0122549
CA / NO	Q32P28	Prolyl 3-hydroxylase 1	P3H1	32004.4	99906	3.12163	1.6423	2.59e-41
CA / NO	Q3LXA3	Triokinase/FMN cyclase	TKFC	2213738	701565	0.316914	-1.65784	1.15e-173
CA / NO	Q4G0J3	La-related protein 7	LARP7	33462.8	67678.5	2.0225	1.01614	5.6e-13
CA / NO	Q4G0N4	NAD kinase 2, mitochondrial	NADK2	1.91628e+06	544250	0.284014	-1.81597	4.87e-110
CA / NO	Q4G148	Glucoside xylosyltransferase 1	GXYLT1	168235	30471.4	0.181124	-2.46495	0.000434146
CA / NO	Q4G176	Acyl-CoA synthetase family member 3, mitochondrial	ACSF3	130503	55413.2	0.424611	-1.23579	1.37e-22
CA / NO	Q53FZ2	Acyl-coenzyme A synthetase ACSM3, mitochondrial	ACSM3	354265	69469.5	0.196095	-2.35038	1.53e-74
CA / NO	Q53SF7	Cordon-bleu protein-like 1	COBLL1	59815	147720	2.46962	1.30429	7.1e-09
CA / NO	Q5EB52	Mesoderm-specific transcript homolog protein	MEST	25014.2	54039.4	2.16035	1.11127	0.0126107
CA / NO	Q5JTH9	RRP12-like protein	RRP12	28683.1	69081.9	2.40845	1.2681	4.65e-19
CA / NO	Q5JTZ9	Alanine--tRNA ligase, mitochondrial	AARS2	21668.8	51031.9	2.35509	1.23578	2.68e-10
CA / NO	Q5SNT2	Transmembrane protein 201	TMEM201	154185	430864	2.79447	1.48258	0.00959919
CA / NO	Q5T160	Probable arginine--tRNA ligase, mitochondrial	RARS2	25678.6	56019.2	2.18155	1.12535	0.000429401
CA / NO	Q5T280	Putative methyltransferase C9orf114	SPOUT1	8100.71	20989	2.591	1.37351	0.00142685
CA / NO	Q5T6J7	Probable gluconokinase	IDNK	46472.2	15222.7	0.327566	-1.61014	3.48e-14
CA / NO	Q5VW32	BRO1 domain-containing protein BROX	BROX	26173.7	67105.3	2.56385	1.35831	2.74e-14
CA / NO	Q63HM1	Kynurenine formamidase	AFMID	141252	49467.3	0.350205	-1.51373	1.13e-39
CA / NO	Q63HR2	Tensin-2	TNS2	59807.5	21457.7	0.358779	-1.47883	7.94e-23
CA / NO	Q658P3	Metalloreductase STEAP3	STEAP3	227537	43575.9	0.191511	-2.3845	9.33e-44
CA / NO	Q687X5	Metalloreductase STEAP4	STEAP4	94907	22006.4	0.231873	-2.10859	1.89e-27
CA / NO	Q68CK6	Acyl-coenzyme A synthetase ACSM2B, mitochondrial	ACSM2B	4265531	1053257	0.246923	-2.01787	4.86e-183
CA / NO	Q68DL7	Uncharacterized protein C18orf63	C18orf63	1.74626e+06	786694	0.450503	-1.15039	1.07e-12
CA / NO	Q68E01	Integrator complex subunit 3	INTS3	12840.4	26185.5	2.03932	1.02808	1.74e-09
CA / NO	Q69YN2	CWF19-like protein 1	CWF19L1	7328.53	17000.4	2.31975	1.21397	4.16e-06
CA / NO	Q6DKI1	60S ribosomal protein L7-like 1	RPL7L1	19882.1	53482	2.68995	1.42758	3.22e-14
CA / NO	Q6IB77	Glycine N-acyltransferase	GLYAT	512671	158555	0.309272	-1.69305	5.54e-77
CA / NO	Q6KB66	Keratin, type II cytoskeletal 80	KRT80	268348	80542.8	0.300143	-1.73628	1.22e-06
CA / NO	Q6NUK1	Calcium-binding mitochondrial carrier protein SCaMC-1	SLC25A24	43328.6	97019.4	2.23915	1.16295	7.9e-08
CA / NO	Q6NUN0	Acyl-coenzyme A synthetase ACSM5, mitochondrial	ACSM5	230653	82157.4	0.356195	-1.48926	2.31e-33
CA / NO	Q6NVY1	3-hydroxyisobutyryl-CoA hydrolase, mitochondrial	HIBCH	251165	123462	0.491556	-1.02457	8.67e-49
CA / NO	Q6P1J9	Parafibromin	CDC73	21038.4	46117.7	2.19207	1.1323	9.07e-08
CA / NO	Q6P3W7	SCY1-like protein 2	SCYL2	16902.1	40504.9	2.39644	1.26089	4.18e-10
CA / NO	Q6P4A8	Phospholipase B-like 1	PLBD1	18011.8	50782.7	2.81942	1.4954	0.00155798
CA / NO	Q6PCB0	von Willebrand factor A domain-containing protein 1	VWA1	25387.9	136932	5.39362	2.43125	3.81e-14
CA / NO	Q6PI48	Aspartate--tRNA ligase, mitochondrial	DARS2	59811.8	202461	3.38497	1.75914	4.84e-33
CA / NO	Q6UN15	Pre-mRNA 3'-end-processing factor FIP1	FIP1L1	20542.1	51188.3	2.49187	1.31723	1.75e-07
CA / NO	Q6UWY5	Olfactomedin-like protein 1	OLFML1	101912	45638.9	0.447826	-1.15899	0.000847489
CA / NO	Q6UX53	Methyltransferase-like protein 7B	METTL7B	307211	121032	0.39397	-1.34384	6.72e-50
CA / NO	Q6UXB4	C-type lectin domain family 4 member G	CLEC4G	75736.5	13016.6	0.171867	-2.54063	0.000462117
CA / NO	Q6XQN6	Nicotinate phosphoribosyltransferase	NAPRT	1.15631e+06	451716	0.390654	-1.35604	1.71e-53
CA / NO	Q6ZMU5	Tripartite motif-containing protein 72	TRIM72	290921	73389.7	0.252267	-1.98698	0.00249361
CA / NO	Q7KZN9	Cytochrome c oxidase assembly protein COX15 homolog	COX15	4810.13	12072.6	2.50983	1.32759	0.000845765
CA / NO	Q7L523	Ras-related GTP-binding protein A	RRAGA	13512.8	30946.3	2.29015	1.19544	0.000119651
CA / NO	Q7L5Y1	Mitochondrial enolase superfamily member 1	ENOSF1	129528	54320.9	0.419376	-1.25368	1.87e-13
CA / NO	Q7LGA3	Heparan sulfate 2-O-sulfotransferase 1	HS2ST1	11284	25514.8	2.26115	1.17706	0.0105794
CA / NO	Q7Z2K6	Endoplasmic reticulum metallopeptidase 1	ERMP1	25938.5	54723.1	2.10973	1.07706	2e-08
CA / NO	Q7Z392	Trafficking protein particle complex subunit 11	TRAPPC11	8133.99	25408.4	3.12374	1.64327	0.0153095
CA / NO	Q7Z3C6	Autophagy-related protein 9A	ATG9A	13382	28296.6	2.11453	1.08034	1.24e-07
CA / NO	Q7Z3U7	Protein MON2 homolog	MON2	573496	148674	0.259241	-1.94763	0.0365888
CA / NO	Q7Z417	Nuclear fragile X mental retardation-interacting protein 2	NUFIP2	44858.1	17456	0.389138	-1.36165	1.45e-06
CA / NO	Q7Z460	CLIP-associating protein 1	CLASP1	3588.28	11580.1	3.22719	1.69028	2.4e-05
CA / NO	Q7Z478	ATP-dependent RNA helicase DHX29	DHX29	193713	77656.8	0.400885	-1.31874	0.0425326
CA / NO	Q7Z4H8	KDEL motif-containing protein 2	KDELC2	262720	50230.4	0.191193	-2.3869	0.0200421
CA / NO	Q7Z4I7	LIM and senescent cell antigen-like-containing domain protein 2	LIMS2	45419	21588.2	0.475313	-1.07305	5.81e-07
CA / NO	Q7Z4R8	UPF0669 protein C6orf120	C6orf120	65870.8	32407.4	0.491985	-1.02332	1.19e-10
CA / NO	Q7Z4W1	L-xylulose reductase	DCXR	13490896	3.30208e+06	0.244764	-2.03054	3.83e-149
CA / NO	Q7Z5K2	Wings apart-like protein homolog	WAPL	2686.3	6387.96	2.37798	1.24973	6.31e-05
CA / NO	Q7Z5L9	Interferon regulatory factor 2-binding protein 2	IRF2BP2	28286.4	75254.6	2.66045	1.41167	9.65e-10
CA / NO	Q7Z5P4	17-beta-hydroxysteroid dehydrogenase 13	HSD17B13	2.06975e+06	455729	0.220186	-2.18321	4.85e-56
CA / NO	Q7Z6Z7	E3 ubiquitin-protein ligase HUWE1	HUWE1	21933.3	47197.5	2.15187	1.10559	1.33e-79
CA / NO	Q86TP1	Exopolyphosphatase PRUNE1	PRUNE1	20920.6	42824.3	2.04699	1.03351	2.94e-10
CA / NO	Q86TW2	Uncharacterized aarF domain-containing protein kinase 1	ADCK1	237687	63499.9	0.267158	-1.90424	0.00646641
CA / NO	Q86U10	60 kDa lysophospholipase	ASPG	186181	28625.3	0.15375	-2.70134	9.41e-15
CA / NO	Q86V21	Acetoacetyl-CoA synthetase	AACS	187797	54122.9	0.288199	-1.79486	0.0167631
CA / NO	Q86VD7	Mitochondrial coenzyme A transporter SLC25A42	SLC25A42	152113	57267.8	0.376482	-1.40935	3.43e-14
CA / NO	Q86VU5	Catechol O-methyltransferase domain-containing protein 1	COMTD1	284971	114391	0.401412	-1.31684	1.52e-09
CA / NO	Q86W42	THO complex subunit 6 homolog	THOC6	18348.6	47701.9	2.59976	1.37838	4.23e-09
CA / NO	Q86WA6	Valacyclovir hydrolase	BPHL	566277	259720	0.458645	-1.12455	1.46e-23
CA / NO	Q86WU2	Probable D-lactate dehydrogenase, mitochondrial	LDHD	503627	105207	0.208899	-2.25912	3.08e-69
CA / NO	Q86XA9	HEAT repeat-containing protein 5A	HEATR5A	265108	76338.9	0.287954	-1.79609	4.63e-06
CA / NO	Q86XE5	4-hydroxy-2-oxoglutarate aldolase, mitochondrial	HOGA1	338029	57984.8	0.171538	-2.5434	5.99e-20
CA / NO	Q86YB7	Enoyl-CoA hydratase domain-containing protein 2, mitochondrial	ECHDC2	1.00401e+06	141027	0.140464	-2.83172	1.34e-73
CA / NO	Q8IUE6	Histone H2A type 2-B	HIST2H2AB	174390	419786	2.40717	1.26734	4.52e-08
CA / NO	Q8IUF8	Ribosomal oxygenase 2	RIOX2	5215.25	20397.7	3.91117	1.9676	8.68e-05
CA / NO	Q8IUZ5	5-phosphohydroxy-L-lysine phospho-lyase	PHYKPL	67792.2	26207.5	0.386586	-1.37114	1.17e-10
CA / NO	Q8IVH4	Methylmalonic aciduria type A protein, mitochondrial	MMAA	161910	55896.9	0.345235	-1.53435	8.77e-45
CA / NO	Q8IVM8	Solute carrier family 22 member 9	SLC22A9	49908.5	19678.8	0.394298	-1.34264	2.36e-08
CA / NO	Q8IVS8	Glycerate kinase	GLYCTK	327753	114139	0.348245	-1.52182	1.76e-28
CA / NO	Q8IWW8	Hydroxyacid-oxoacid transhydrogenase, mitochondrial	ADHFE1	191663	46282.7	0.24148	-2.05003	1.15e-40
CA / NO	Q8IX12	Cell division cycle and apoptosis regulator protein 1	CCAR1	25196.5	51074.3	2.02704	1.01937	1.4e-23
CA / NO	Q8IXK0	Polyhomeotic-like protein 2	PHC2	11952.5	30149	2.52239	1.33479	0.00395019
CA / NO	Q8IXM6	Nurim	NRM	16239.5	33367.4	2.0547	1.03893	0.00348334
CA / NO	Q8IY81	pre-rRNA processing protein FTSJ3	FTSJ3	14543.9	40256.1	2.76789	1.46879	1.12e-05
CA / NO	Q8IY95	Transmembrane protein 192	TMEM192	94572.8	46707.2	0.493876	-1.01778	0.00172444
CA / NO	Q8IYQ7	Threonine synthase-like 1	THNSL1	81685.4	35754.5	0.43771	-1.19195	2.68e-28
CA / NO	Q8N0X4	Citramalyl-CoA lyase, mitochondrial	CLYBL	519679	229686	0.441978	-1.17795	3.81e-41
CA / NO	Q8N159	N-acetylglutamate synthase, mitochondrial	NAGS	102206	44224.2	0.432699	-1.20856	3.16e-09
CA / NO	Q8N4Q0	Prostaglandin reductase 3	ZADH2	75403.1	30792.5	0.408371	-1.29205	5.79e-10
CA / NO	Q8N4T8	Carbonyl reductase family member 4	CBR4	294634	89501.1	0.30377	-1.71895	4.77e-44
CA / NO	Q8N5A5	Zinc finger CCCH-type with G patch domain-containing protein	ZGPAT	3734.09	15379.1	4.11857	2.04214	0.0180603
CA / NO	Q8N5Z0	Kynurenine/alpha-aminoadipate aminotransferase, mitochondrial	AADAT	208929	38041.1	0.182076	-2.45739	7.99e-11
CA / NO	Q8N6M0	OTU domain-containing protein 6B	OTUD6B	11296.4	30742	2.72138	1.44434	3.57e-12
CA / NO	Q8N6R0	Methyltransferase-like protein 13	METTL13	4216.46	15034.2	3.5656	1.83415	1.65e-11
CA / NO	Q8NB49	Phospholipid-transporting ATPase IG	ATP11C	58736.3	26630.6	0.453393	-1.14117	0.00951044
CA / NO	Q8NBF6	Late secretory pathway protein AVL9 homolog	AVL9	147177	49199.7	0.33429	-1.58083	0.000203204
CA / NO	Q8NBJ4	Golgi membrane protein 1	GOLM1	18182.3	52516.4	2.88833	1.53024	5.35e-05
CA / NO	Q8NC56	LEM domain-containing protein 2	LEMD2	33533.9	76044.7	2.26769	1.18123	1.54e-18
CA / NO	Q8ND71	GTPase IMAP family member 8	GIMAP8	35201.9	14138.3	0.401635	-1.31604	0.000335509
CA / NO	Q8NE71	ATP-binding cassette sub-family F member 1	ABCF1	67712	143766	2.1232	1.08624	1.54e-44
CA / NO	Q8NEU8	DCC-interacting protein 13-beta	APPL2	32087.8	67640.9	2.108	1.07587	4.33e-11
CA / NO	Q8NF37	Lysophosphatidylcholine acyltransferase 1	LPCAT1	10578.5	29700	2.80758	1.48932	0.008964
CA / NO	Q8NF91	Nesprin-1	SYNE1	1213995	512368	0.422051	-1.24451	0.00116198
CA / NO	Q8NHP6	Motile sperm domain-containing protein 2	MOSPD2	12672.3	28596.5	2.25661	1.17416	1.95e-11
CA / NO	Q8NI22	Multiple coagulation factor deficiency protein 2	MCFD2	108926	49557.6	0.454966	-1.13617	1.47e-26
CA / NO	Q8NI27	THO complex subunit 2	THOC2	7713.41	21659.3	2.80801	1.48955	2.48e-26
CA / NO	Q8NI36	WD repeat-containing protein 36	WDR36	320035	27840.8	0.0869932	-3.52295	0.00601015
CA / NO	Q8NI99	Angiopoietin-related protein 6	ANGPTL6	41844	17977.8	0.429639	-1.2188	0.0201038
CA / NO	Q8TB36	Ganglioside-induced differentiation-associated protein 1	GDAP1	3324.03	15926.1	4.79121	2.26039	0.00903134
CA / NO	Q8TB37	Iron-sulfur protein NUBPL	NUBPL	1.03784e+06	154511	0.148877	-2.74781	0.00271205
CA / NO	Q8TDN6	Ribosome biogenesis protein BRX1 homolog	BRIX1	8121.26	25103.8	3.09113	1.62813	1.54e-17
CA / NO	Q8TEA8	D-aminoacyl-tRNA deacylase 1	DTD1	24273.7	53898.1	2.22043	1.15084	8.77e-05
CA / NO	Q8TEB1	DDB1- and CUL4-associated factor 11	DCAF11	50065.1	22556.7	0.450548	-1.15025	5.04e-24
CA / NO	Q8TED0	U3 small nucleolar RNA-associated protein 15 homolog	UTP15	13169.5	28039.7	2.12913	1.09026	3.99e-13
CA / NO	Q8TEX9	Importin-4	IPO4	15680.4	45329.3	2.89083	1.53148	1.05e-47
CA / NO	Q8TF05	Serine/threonine-protein phosphatase 4 regulatory subunit 1	PPP4R1	16183.4	33645.4	2.079	1.05589	5.26e-08
CA / NO	Q8WU90	Zinc finger CCCH domain-containing protein 15	ZC3H15	21493.2	47883	2.22782	1.15563	1.51e-09
CA / NO	Q8WV74	Nucleoside diphosphate-linked moiety X motif 8	NUDT8	49195.4	20204.4	0.410697	-1.28386	0.0103428
CA / NO	Q8WVV9	Heterogeneous nuclear ribonucleoprotein L-like	HNRNPLL	9984.4	22468.2	2.25033	1.17014	1.91e-13
CA / NO	Q8WW59	SPRY domain-containing protein 4	SPRYD4	827220	370335	0.447686	-1.15944	2.99e-56
CA / NO	Q8WWQ8	Stabilin-2	STAB2	44502.4	15890.2	0.357065	-1.48574	0.0222894
CA / NO	Q8WX92	Negative elongation factor B	NELFB	8415.53	18387.3	2.18493	1.12759	1.82e-13
CA / NO	Q8WX93	Palladin	PALLD	25412.9	69566.1	2.73743	1.45282	1.89e-09
CA / NO	Q8WYJ6	Septin-1	SEPT	188036	388262	2.06482	1.04602	0.0163629
CA / NO	Q8WYK0	Acyl-coenzyme A thioesterase 12	ACOT12	51722.8	16282.4	0.314801	-1.66749	7.81e-09
CA / NO	Q92506	Estradiol 17-beta-dehydrogenase 8	HSD17B8	666525	170732	0.256152	-1.96493	1.61e-44
CA / NO	Q92542	Nicastrin	NCSTN	81624.8	224373	2.74884	1.45882	1.42e-15
CA / NO	Q92544	Transmembrane 9 superfamily member 4	TM9SF4	74434.1	172046	2.31138	1.20876	1.18e-15
CA / NO	Q92597	Protein NDRG1	NDRG1	114447	245130	2.14186	1.09886	1.85e-14
CA / NO	Q92626	Peroxidasin homolog	PXDN	26248.1	114141	4.34853	2.12053	1.71e-32
CA / NO	Q92643	GPI-anchor transamidase	PIGK	9822.32	23123.4	2.35417	1.23522	7.88e-10
CA / NO	Q92665	28S ribosomal protein S31, mitochondrial	MRPS31	12074.8	24651.5	2.04156	1.02967	2.02e-06
CA / NO	Q92769	Histone deacetylase 2	HDAC2	14967.3	39582.8	2.64462	1.40306	7.76e-08
CA / NO	Q92786	Prospero homeobox protein 1	PROX1	7829.92	19395	2.47704	1.30862	8.9e-06
CA / NO	Q92947	Glutaryl-CoA dehydrogenase, mitochondrial	GCDH	618995	159798	0.258158	-1.95368	3.28e-57
CA / NO	Q92954	Proteoglycan 4	PRG4	40569.6	82302.7	2.02868	1.02054	9.11e-05
CA / NO	Q92974	Rho guanine nucleotide exchange factor 2	ARHGEF2	8726.29	21965.3	2.51714	1.33179	1.05e-09
CA / NO	Q92979	Ribosomal RNA small subunit methyltransferase NEP1	EMG1	6572.33	15666.1	2.38365	1.25317	0.000291376
CA / NO	Q93050	V-type proton ATPase 116 kDa subunit a isoform 1	ATP6V0A1	45413.4	92950	2.04676	1.03334	9.37e-10
CA / NO	Q93088	Betaine--homocysteine S-methyltransferase 1	BHMT	6225714	966917	0.15531	-2.68678	6.95e-229
CA / NO	Q93099	Homogentisate 1,2-dioxygenase	HGD	3.05228e+06	1.21649e+06	0.398552	-1.32716	1.83e-79
CA / NO	Q93100	Phosphorylase b kinase regulatory subunit beta	PHKB	142123	44166.3	0.310762	-1.68612	1.41e-36
CA / NO	Q969I3	Glycine N-acyltransferase-like protein 1	GLYATL1	216460	86300.3	0.39869	-1.32666	4.89e-14
CA / NO	Q969I6	Sodium-coupled neutral amino acid transporter 4	SLC38A4	44306.7	19684.8	0.444286	-1.17044	9.56e-06
CA / NO	Q969M1	Mitochondrial import receptor subunit TOM40B	TOMM40L	17316	52848.5	3.052	1.60976	5.51e-18
CA / NO	Q969S3	Zinc finger protein 622	ZNF622	8383.59	21452.6	2.55888	1.35551	0.00144952
CA / NO	Q969X1	Protein lifeguard 3	TMBIM1	50629.4	102991	2.0342	1.02446	0.0022271
CA / NO	Q96A65	Exocyst complex component 4	EXOC4	25569.4	53366.4	2.08712	1.06151	2.36e-09
CA / NO	Q96AB3	Isochorismatase domain-containing protein 2	ISOC2	818987	338826	0.413714	-1.2733	4.72e-33
CA / NO	Q96AY3	Peptidyl-prolyl cis-trans isomerase FKBP10	FKBP10	9453.09	52281.8	5.53066	2.46745	1.1e-07
CA / NO	Q96BR5	Cytochrome c oxidase assembly factor 7	COA7	24061.2	59020.4	2.45293	1.29451	0.000764924
CA / NO	Q96C11	FGGY carbohydrate kinase domain-containing protein	FGGY	122695	45677	0.372281	-1.42554	2.25e-18
CA / NO	Q96C36	Pyrroline-5-carboxylate reductase 2	PYCR2	7873.3	48404.5	6.14794	2.6201	0.0218743
CA / NO	Q96CB9	5-methylcytosine rRNA methyltransferase NSUN4	NSUN4	16952.4	34638.5	2.04329	1.03089	0.000409895
CA / NO	Q96D15	Reticulocalbin-3	RCN3	24398.2	64482	2.6429	1.40212	0.0429241
CA / NO	Q96DC8	Enoyl-CoA hydratase domain-containing protein 3, mitochondrial	ECHDC3	176569	84950.5	0.481117	-1.05554	4.47e-16
CA / NO	Q96DG6	Carboxymethylenebutenolidase homolog	CMBL	1049539	338082	0.322124	-1.63431	1.53e-49
CA / NO	Q96DI7	U5 small nuclear ribonucleoprotein 40 kDa protein	SNRNP40	26120.9	58622.7	2.24428	1.16626	3.97e-08
CA / NO	Q96EK6	Glucosamine 6-phosphate N-acetyltransferase	GNPNAT1	176089	62658.6	0.355834	-1.49072	2.52e-47
CA / NO	Q96EN8	Molybdenum cofactor sulfurase	MOCOS	18577.3	9057.11	0.487535	-1.03642	0.00310817
CA / NO	Q96F10	Diamine acetyltransferase 2	SAT2	289743	86975.6	0.300182	-1.73609	1.12e-11
CA / NO	Q96FF7	Uncharacterized protein MISP3	MISP3	30929.8	14401.7	0.465627	-1.10275	0.00728541
CA / NO	Q96FV2	Secernin-2	SCRN2	186824	85973.4	0.460183	-1.11972	5.56e-47
CA / NO	Q96FV9	THO complex subunit 1	THOC1	3822.79	12265.3	3.20846	1.68188	0.00610014
CA / NO	Q96FW1	Ubiquitin thioesterase OTUB1	OTUB1	83121.9	187342	2.25382	1.17237	2.51e-20
CA / NO	Q96GC5	39S ribosomal protein L48, mitochondrial	MRPL48	26592.8	53288.9	2.00388	1.0028	2.43e-10
CA / NO	Q96GK7	Fumarylacetoacetate hydrolase domain-containing protein 2A	FAHD2A	1.1675e+06	324291	0.277764	-1.84807	6.52e-74
CA / NO	Q96GX9	Methylthioribulose-1-phosphate dehydratase	APIP	34556.1	69660.3	2.01586	1.0114	3.76e-23
CA / NO	Q96HA9	Peroxisomal membrane protein 11C	PEX11G	98642.7	40839.1	0.41401	-1.27226	1.14e-05
CA / NO	Q96HC4	PDZ and LIM domain protein 5	PDLIM5	574344	204365	0.355824	-1.49076	2.77e-70
CA / NO	Q96HR9	Receptor expression-enhancing protein 6	REEP6	587249	248571	0.423281	-1.24031	1.52e-31
CA / NO	Q96HW7	Integrator complex subunit 4	INTS4	1197.04	3743.34	3.12716	1.64485	2.56e-05
CA / NO	Q96HY7	Probable 2-oxoglutarate dehydrogenase E1 component DHKTD1, mitochondrial	DHTKD1	227917	72321.4	0.317314	-1.65602	1.53e-64
CA / NO	Q96I15	Selenocysteine lyase	SCLY	144529	63927.1	0.442313	-1.17686	1.52e-42
CA / NO	Q96JE7	Protein transport protein Sec16B	SEC16B	225170	89667	0.398219	-1.32837	1.34e-05
CA / NO	Q96JY6	PDZ and LIM domain protein 2	PDLIM2	160174	64410.1	0.402127	-1.31428	1.46e-31
CA / NO	Q96K17	Transcription factor BTF3 homolog 4	BTF3L4	28046.5	57047.6	2.03404	1.02435	6.5e-10
CA / NO	Q96LD4	Tripartite motif-containing protein 47	TRIM47	43226.6	91378	2.11393	1.07993	5.09e-07
CA / NO	Q96LJ7	Dehydrogenase/reductase SDR family member 1	DHRS1	479143	115275	0.240586	-2.05538	1.16e-53
CA / NO	Q96LZ7	Regulator of microtubule dynamics protein 2	RMDN2	114165	35316	0.30934	-1.69273	4.35e-43
CA / NO	Q96MV1	Transmembrane protein 56	TMEM56	75226.8	32680.6	0.434427	-1.20281	2.5e-07
CA / NO	Q96N76	Urocanate hydratase	UROC1	605838	228570	0.377279	-1.4063	6.89e-95
CA / NO	Q96NU7	Probable imidazolonepropionase	AMDHD1	1.45289e+06	349089	0.240271	-2.05726	3.87e-96
CA / NO	Q96P11	Probable 28S rRNA (cytosine-C(5))-methyltransferase	NSUN5	315388	55644.2	0.176431	-2.50282	0.000180691
CA / NO	Q96P70	Importin-9	IPO9	35326.5	97501.9	2.76002	1.46468	5.69e-58
CA / NO	Q96PE7	Methylmalonyl-CoA epimerase, mitochondrial	MCEE	145863	60030.3	0.411552	-1.28085	4.35e-16
CA / NO	Q96PU5	E3 ubiquitin-protein ligase NEDD4-like	NEDD4L	25767.4	61292.8	2.3787	1.25017	1.55e-07
CA / NO	Q96RQ3	Methylcrotonoyl-CoA carboxylase subunit alpha, mitochondrial	MCCC1	466741	193383	0.414327	-1.27116	3.77e-73
CA / NO	Q96RS6	NudC domain-containing protein 1	NUDCD1	16763.2	42416.5	2.53034	1.33933	5.53e-13
CA / NO	Q96S55	ATPase WRNIP1	WRNIP1	6412.11	16249.6	2.5342	1.34153	0.0393181
CA / NO	Q96T51	RUN and FYVE domain-containing protein 1	RUFY1	25429.8	60515.7	2.37971	1.25079	1.27e-24
CA / NO	Q99424	Peroxisomal acyl-coenzyme A oxidase 2	ACOX2	687490	214903	0.31259	-1.67766	2.81e-109
CA / NO	Q99426	Tubulin-folding cofactor B	TBCB	64220.2	137203	2.13645	1.09522	4.3e-11
CA / NO	Q99436	Proteasome subunit beta type-7	PSMB7	1.11512e+06	368908	0.330822	-1.59587	0.000305194
CA / NO	Q99459	Cell division cycle 5-like protein	CDC5L	31523.4	76988.2	2.44226	1.28822	7.63e-05
CA / NO	Q99519	Sialidase-1	NEU1	65157.5	155047	2.37957	1.2507	2.39e-18
CA / NO	Q99523	Sortilin	SORT1	12174.7	31980.8	2.62684	1.39333	0.00918285
CA / NO	Q99715	Collagen alpha-1(XII) chain	COL12A1	68573.1	253316	3.6941	1.88522	1.44e-43
CA / NO	Q99733	Nucleosome assembly protein 1-like 4	NAP1L4	47484	105615	2.22422	1.1533	8.55e-20
CA / NO	Q99873	Protein arginine N-methyltransferase 1	PRMT1	111809	224751	2.01013	1.00729	1.77e-27
CA / NO	Q99996	A-kinase anchor protein 9	AKAP9	151905	72018	0.4741	-1.07674	0.0254466
CA / NO	Q9BQ67	Glutamate-rich WD repeat-containing protein 1	GRWD1	17204.5	35423.4	2.05896	1.04191	3.86e-05
CA / NO	Q9BQG0	Myb-binding protein 1A	MYBBP1A	27169.8	54876.9	2.01977	1.01419	2.1e-36
CA / NO	Q9BRJ6	Uncharacterized protein C7orf50	C7orf50	11809.9	33657	2.8499	1.51091	8.17e-09
CA / NO	Q9BSE5	Agmatinase, mitochondrial	AGMAT	1.49357e+06	553461	0.370562	-1.43222	2.97e-51
CA / NO	Q9BSY4	Coiled-coil-helix-coiled-coil-helix domain-containing protein 5	CHCHD5	279151	27310.5	0.097834	-3.35352	0.000380902
CA / NO	Q9BTT0	Acidic leucine-rich nuclear phosphoprotein 32 family member E	ANP32E	115373	277733	2.40725	1.26739	4.67e-35
CA / NO	Q9BTU6	Phosphatidylinositol 4-kinase type 2-alpha	PI4K2A	10600.8	25212.6	2.37836	1.24997	1.06e-09
CA / NO	Q9BTW9	Tubulin-specific chaperone D	TBCD	17256.8	36331.5	2.10534	1.07405	5.27e-31
CA / NO	Q9BTX7	Alpha-tocopherol transfer protein-like	TTPAL	18722	7634.74	0.407795	-1.29408	0.00512434
CA / NO	Q9BU61	NADH dehydrogenase [ubiquinone] 1 alpha subcomplex assembly factor 3	NDUFAF3	41597.8	117418	2.82269	1.49707	2.14e-15
CA / NO	Q9BUF5	Tubulin beta-6 chain	TUBB6	56800.5	119253	2.09951	1.07005	6.75e-12
CA / NO	Q9BUJ2	Heterogeneous nuclear ribonucleoprotein U-like protein 1	HNRNPUL1	80879.1	166242	2.05544	1.03945	1.82e-46
CA / NO	Q9BUP0	EF-hand domain-containing protein D1	EFHD1	46518.4	15535.5	0.333964	-1.58224	1.21e-05
CA / NO	Q9BUQ8	Probable ATP-dependent RNA helicase DDX23	DDX23	50973.7	278914	5.47172	2.45199	1.22e-08
CA / NO	Q9BUT1	3-hydroxybutyrate dehydrogenase type 2	BDH2	361746	106133	0.29339	-1.76911	1.37e-43
CA / NO	Q9BVJ7	Dual specificity protein phosphatase 23	DUSP23	89398.7	207573	2.32188	1.21529	1.78e-20
CA / NO	Q9BVL4	Selenoprotein O	SELENOO	113336	47413.3	0.418343	-1.25724	1.96e-35
CA / NO	Q9BVV7	Mitochondrial import inner membrane translocase subunit Tim21	TIMM21	374085	119666	0.319889	-1.64436	7.05e-05
CA / NO	Q9BWD1	Acetyl-CoA acetyltransferase, cytosolic	ACAT2	959056	449120	0.468294	-1.09451	8.45e-54
CA / NO	Q9BWF3	RNA-binding protein 4	RBM4	314046	131890	0.419971	-1.25164	0.001495
CA / NO	Q9BX66	Sorbin and SH3 domain-containing protein 1	SORBS1	315299	133269	0.422676	-1.24237	1.52e-40
CA / NO	Q9BX93	Group XIIB secretory phospholipase A2-like protein	PLA2G12B	178493	78834.8	0.441669	-1.17896	8.65e-06
CA / NO	Q9BX97	Plasmalemma vesicle-associated protein	PLVAP	9927.13	43840.2	4.4162	2.14281	0.000324985
CA / NO	Q9BXN1	Asporin	ASPN	300118	613373	2.04378	1.03124	0.00297677
CA / NO	Q9BXR6	Complement factor H-related protein 5	CFHR5	70655.9	144173	2.04049	1.02891	0.0117119
CA / NO	Q9BXS4	Transmembrane protein 59	TMEM59	3323.35	24246.1	7.29568	2.86704	0.00630193
CA / NO	Q9BY49	Peroxisomal trans-2-enoyl-CoA reductase	PECR	546112	196313	0.359475	-1.47604	4.71e-87
CA / NO	Q9BYD1	39S ribosomal protein L13, mitochondrial	MRPL13	23991.9	59354.3	2.47394	1.30681	1.78e-25
CA / NO	Q9BYD2	39S ribosomal protein L9, mitochondrial	MRPL9	19420.5	39129.3	2.01485	1.01067	6.57e-15
CA / NO	Q9BYN0	Sulfiredoxin-1	SRXN1	19024.7	131652	6.92003	2.79078	2.03e-12
CA / NO	Q9BYN8	28S ribosomal protein S26, mitochondrial	MRPS26	12867.5	47334.1	3.67859	1.87915	9.69e-10
CA / NO	Q9BYV1	Alanine--glyoxylate aminotransferase 2, mitochondrial	AGXT2	332468	102411	0.308032	-1.69885	1.54e-10
CA / NO	Q9BYV7	Beta,beta-carotene 9',10'-oxygenase	BCO2	79450.5	16259.8	0.204653	-2.28875	0.0044063
CA / NO	Q9BZE4	Nucleolar GTP-binding protein 1	GTPBP4	42381.2	93482.4	2.20575	1.14127	9.54e-37
CA / NO	Q9BZQ8	Protein Niban	FAM129A	18668.6	39824.6	2.13324	1.09304	5.5e-06
CA / NO	Q9BZZ2	Sialoadhesin	SIGLEC1	32650.8	14626.2	0.447959	-1.15856	0.000132852
CA / NO	Q9C0B1	Alpha-ketoglutarate-dependent dioxygenase FTO	FTO	171695	475137	2.76733	1.46849	0.0312161
CA / NO	Q9C0C9	(E3-independent) E2 ubiquitin-conjugating enzyme	UBE2O	166762	81362.1	0.487893	-1.03536	0.0356585
CA / NO	Q9GIY3	HLA class II histocompatibility antigen, DRB1-14 beta chain	HLA-DRB1	214782	95858.7	0.446307	-1.16389	6.26e-05
CA / NO	Q9GZY8	Mitochondrial fission factor	MFF	16364	38256.6	2.33786	1.22519	1.59e-09
CA / NO	Q9GZZ1	N-alpha-acetyltransferase 50	NAA50	23910.1	50556	2.11442	1.08026	8.13e-12
CA / NO	Q9H008	Phospholysine phosphohistidine inorganic pyrophosphate phosphatase	LHPP	653679	205370	0.314176	-1.67036	1.25e-39
CA / NO	Q9H089	Large subunit GTPase 1 homolog	LSG1	159110	70217.6	0.441314	-1.18012	0.00354773
CA / NO	Q9H0A0	RNA cytidine acetyltransferase	NAT10	21443.3	43591.5	2.03288	1.02352	6.05e-26
CA / NO	Q9H0P0	Cytosolic 5'-nucleotidase 3A	NT5C3A	12880.1	27719.3	2.15211	1.10575	0.0135498
CA / NO	Q9H0U6	39S ribosomal protein L18, mitochondrial	MRPL18	21973.9	61806.2	2.81271	1.49196	1.37e-09
CA / NO	Q9H0W9	Ester hydrolase C11orf54	C11orf54	882099	331373	0.375665	-1.41248	3.27e-53
CA / NO	Q9H223	EH domain-containing protein 4	EHD4	85633.6	173439	2.02536	1.01818	3.56e-36
CA / NO	Q9H227	Cytosolic beta-glucosidase	GBA3	79919.4	34992.7	0.43785	-1.19149	9.71e-09
CA / NO	Q9H2A2	Aldehyde dehydrogenase family 8 member A1	ALDH8A1	561284	85859.2	0.152969	-2.70869	2.12e-142
CA / NO	Q9H2M3	S-methylmethionine--homocysteine S-methyltransferase BHMT2	BHMT2	1.60157e+06	315554	0.197027	-2.34353	5.5e-112
CA / NO	Q9H2X3	C-type lectin domain family 4 member M	CLEC4M	215845	17866.8	0.0827759	-3.59465	4.37e-06
CA / NO	Q9H3K6	BolA-like protein 2	BOLA2	38026.7	143740	3.77998	1.91838	7.53e-22
CA / NO	Q9H3P7	Golgi resident protein GCP60	ACBD3	47685.2	114422	2.39952	1.26275	8.45e-39
CA / NO	Q9H490	Phosphatidylinositol glycan anchor biosynthesis class U protein	PIGU	15850	36543.5	2.30558	1.20513	3.22e-12
CA / NO	Q9H4A6	Golgi phosphoprotein 3	GOLPH3	28281.3	65801.5	2.32668	1.21827	1.43e-17
CA / NO	Q9H5I5	Piezo-type mechanosensitive ion channel component 2	PIEZO2	405809	53613.1	0.132114	-2.92014	1.93e-09
CA / NO	Q9H6T3	RNA polymerase II-associated protein 3	RPAP3	242151	49220.6	0.203264	-2.29857	0.00381295
CA / NO	Q9H6W3	Ribosomal oxygenase 1	RIOX1	16813.3	53060.5	3.15587	1.65804	6.04e-06
CA / NO	Q9H6Y2	WD repeat-containing protein 55	WDR55	11575.7	23623.6	2.04079	1.02913	0.00703909
CA / NO	Q9H773	dCTP pyrophosphatase 1	DCTPP1	16414.1	100199	6.10448	2.60987	6.08e-24
CA / NO	Q9H7B2	Ribosome production factor 2 homolog	RPF2	14518.3	60629.7	4.17608	2.06215	7.97e-16
CA / NO	Q9H7D7	WD repeat-containing protein 26	WDR26	14454.8	29932	2.07073	1.05014	4.62e-07
CA / NO	Q9H814	Phosphorylated adapter RNA export protein	PHAX	6809.42	16456.5	2.41672	1.27305	9.29e-07
CA / NO	Q9H8H3	Methyltransferase-like protein 7A	METTL7A	5.7519e+06	2.16014e+06	0.375552	-1.41292	3.62e-42
CA / NO	Q9H9E3	Conserved oligomeric Golgi complex subunit 4	COG4	12023.4	25566.1	2.12635	1.08838	4.5e-06
CA / NO	Q9H9J2	39S ribosomal protein L44, mitochondrial	MRPL44	11216.6	30703.7	2.73736	1.45279	1.87e-22
CA / NO	Q9HAV4	Exportin-5	XPO5	5003.46	32444.9	6.48449	2.69699	4.47e-23
CA / NO	Q9HB71	Calcyclin-binding protein	CACYBP	69274.3	145086	2.09437	1.06652	1.2e-38
CA / NO	Q9HBI6	Phylloquinone omega-hydroxylase CYP4F11	CYP4F11	608180	279669	0.459845	-1.12078	1.19e-47
CA / NO	Q9HCL2	Glycerol-3-phosphate acyltransferase 1, mitochondrial	GPAM	81714.1	27347.3	0.33467	-1.57919	1.03e-16
CA / NO	Q9HCS2	Cytochrome P450 4F12	CYP4F12	74206.9	34738.1	0.468125	-1.09503	3.31e-16
CA / NO	Q9HD33	39S ribosomal protein L47, mitochondrial	MRPL47	17357.3	38131.2	2.19684	1.13543	1.57e-09
CA / NO	Q9HD89	Resistin	RETN	39741.9	183106	4.60739	2.20395	0.0381277
CA / NO	Q9NP58	ATP-binding cassette sub-family B member 6, mitochondrial	ABCB6	63905.8	149230	2.33516	1.22352	4.43e-06
CA / NO	Q9NPJ3	Acyl-coenzyme A thioesterase 13	ACOT13	903093	309909	0.343164	-1.54303	8.64e-34
CA / NO	Q9NPQ8	Synembryn-A	RIC8A	17848.8	39925.2	2.23685	1.16147	1.61e-14
CA / NO	Q9NQC3	Reticulon-4	RTN4	497835	1.0081e+06	2.02497	1.0179	0.015784
CA / NO	Q9NQE9	Histidine triad nucleotide-binding protein 3	HINT3	25141	85235.8	3.39031	1.76142	0.0168661
CA / NO	Q9NQH7	Probable Xaa-Pro aminopeptidase 3	XPNPEP3	176166	71190.4	0.40411	-1.30718	4.65e-20
CA / NO	Q9NQR4	Omega-amidase NIT2	NIT2	609053	206019	0.338262	-1.56379	2.04e-145
CA / NO	Q9NQX3	Gephyrin	GPHN	103711	41755.1	0.40261	-1.31254	5.04e-31
CA / NO	Q9NR30	Nucleolar RNA helicase 2	DDX21	48590.9	166463	3.42579	1.77644	6.06e-46
CA / NO	Q9NR77	Peroxisomal membrane protein 2	PXMP2	1.34492e+06	431296	0.320684	-1.64078	6.18e-14
CA / NO	Q9NRG9	Aladin	AAAS	2.68298e+06	600821	0.223938	-2.15883	0.00272811
CA / NO	Q9NRX1	RNA-binding protein PNO1	PNO1	25445.6	60170.6	2.36468	1.24164	2.39e-06
CA / NO	Q9NRX2	39S ribosomal protein L17, mitochondrial	MRPL17	11495	25719.9	2.23747	1.16187	1.22e-15
CA / NO	Q9NS69	Mitochondrial import receptor subunit TOM22 homolog	TOMM22	39500.6	101327	2.5652	1.35907	8.64e-10
CA / NO	Q9NSY2	StAR-related lipid transfer protein 5	STARD5	62151.8	14046.2	0.225998	-2.14562	3.14e-05
CA / NO	Q9NTX5	Ethylmalonyl-CoA decarboxylase	ECHDC1	300150	147734	0.492199	-1.02269	2.18e-49
CA / NO	Q9NUQ8	ATP-binding cassette sub-family F member 3	ABCF3	21461.6	44886.6	2.09149	1.06453	3.24e-16
CA / NO	Q9NUQ9	Protein FAM49B	FAM49B	110907	243468	2.19525	1.13438	2.5e-20
CA / NO	Q9NV31	U3 small nucleolar ribonucleoprotein protein IMP3	IMP3	13924.8	49197.5	3.53309	1.82093	8.76e-05
CA / NO	Q9NVG8	TBC1 domain family member 13	TBC1D13	137143	43065.9	0.314023	-1.67106	0.0296538
CA / NO	Q9NVM9	Integrator complex subunit 13	INTS13	14034.7	31901.4	2.27304	1.18462	1.5e-05
CA / NO	Q9NVS9	Pyridoxine-5'-phosphate oxidase	PNPO	469710	158294	0.337004	-1.56916	7.52e-78
CA / NO	Q9NVZ3	Adaptin ear-binding coat-associated protein 2	NECAP2	133410	66310.9	0.497045	-1.00855	4.43e-05
CA / NO	Q9NWT1	p21-activated protein kinase-interacting protein 1	PAK1IP1	7128.33	18481.4	2.59267	1.37444	4.89e-08
CA / NO	Q9NWU2	Glucose-induced degradation protein 8 homolog	GID8	67231.4	31434.7	0.46756	-1.09678	7.49e-06
CA / NO	Q9NWV8	BRISC and BRCA1-A complex member 1	BABAM1	55903.9	16581	0.296598	-1.75342	0.000984361
CA / NO	Q9NWY4	Histone PARylation factor 1	HPF1	3054.59	9032.71	2.95709	1.56418	0.0231946
CA / NO	Q9NXA8	NAD-dependent protein deacylase sirtuin-5, mitochondrial	SIRT5	158982	72511.3	0.456097	-1.13259	9.86e-41
CA / NO	Q9NYF8	Bcl-2-associated transcription factor 1	BCLAF1	11930.3	29107.1	2.43976	1.28674	4.53e-05
CA / NO	Q9NYK5	39S ribosomal protein L39, mitochondrial	MRPL39	24784.9	52125.3	2.10311	1.07252	1.29e-05
CA / NO	Q9NYL5	24-hydroxycholesterol 7-alpha-hydroxylase	CYP39A1	42279.1	15502.3	0.366665	-1.44747	0.0049755
CA / NO	Q9NYQ3	Hydroxyacid oxidase 2	HAO2	161457	75737	0.469085	-1.09208	1.45e-08
CA / NO	Q9P032	NADH dehydrogenase [ubiquinone] 1 alpha subcomplex assembly factor 4	NDUFAF4	58725.9	143838	2.4493	1.29237	1.17e-13
CA / NO	Q9P0Z9	Peroxisomal sarcosine oxidase	PIPOX	1328912	576951	0.434153	-1.20373	3.08e-35
CA / NO	Q9P258	Protein RCC2	RCC2	29626.7	82466.6	2.78352	1.47691	1.78e-22
CA / NO	Q9P287	BRCA2 and CDKN1A-interacting protein	BCCIP	15790.3	41704.7	2.64116	1.40117	1.54e-11
CA / NO	Q9P2J5	Leucine--tRNA ligase, cytoplasmic	LARS	108087	227633	2.10601	1.07451	2.35e-93
CA / NO	Q9UBB4	Ataxin-10	ATXN10	17722.6	41784.4	2.35769	1.23738	1.27e-20
CA / NO	Q9UBQ7	Glyoxylate reductase/hydroxypyruvate reductase	GRHPR	1.92976e+06	477781	0.247586	-2.014	1.17e-219
CA / NO	Q9UBR1	Beta-ureidopropionase	UPB1	473159	120709	0.255112	-1.9708	2.8e-121
CA / NO	Q9UBS3	DnaJ homolog subfamily B member 9	DNAJB9	392928	96738	0.246198	-2.02211	8.23e-17
CA / NO	Q9UBT2	SUMO-activating enzyme subunit 2	UBA2	34663.6	81954.1	2.36427	1.2414	4.93e-07
CA / NO	Q9UBX1	Cathepsin F	CTSF	144868	31581.3	0.218	-2.1976	2.38e-08
CA / NO	Q9UBX5	Fibulin-5	FBLN5	125356	299639	2.39031	1.2572	0.00457512
CA / NO	Q9UDR5	Alpha-aminoadipic semialdehyde synthase, mitochondrial	AASS	378622	110403	0.291593	-1.77797	2.17e-72
CA / NO	Q9UDX3	SEC14-like protein 4	SEC14L4	77862.7	802739	10.3097	3.36593	8.72e-16
CA / NO	Q9UDX5	Mitochondrial fission process protein 1	MTFP1	28936.6	64070.2	2.21416	1.14676	0.00514399
CA / NO	Q9UER7	Death domain-associated protein 6	DAXX	3.22503e+06	903681	0.280208	-1.83543	7.62e-18
CA / NO	Q9UEW3	Macrophage receptor MARCO	MARCO	105506	22466	0.212937	-2.2315	5.78e-06
CA / NO	Q9UEW8	STE20/SPS1-related proline-alanine-rich protein kinase	STK39	11771.9	25343.1	2.15285	1.10624	0.0162796
CA / NO	Q9UFN0	Protein NipSnap homolog 3A	NIPSNAP3A	289832	142174	0.490538	-1.02756	4.87e-25
CA / NO	Q9UG63	ATP-binding cassette sub-family F member 2	ABCF2	12139.7	46019.7	3.79083	1.92252	1.42e-15
CA / NO	Q9UGI8	Testin	TES	24454.7	54604.9	2.2329	1.15892	7.82e-09
CA / NO	Q9UGV2	Protein NDRG3	NDRG3	8611.76	30475.3	3.5388	1.82326	0.000536871
CA / NO	Q9UHE5	N-acetyltransferase 8	NAT8	177922	57229.1	0.321653	-1.63642	1.01e-18
CA / NO	Q9UHJ6	Sedoheptulokinase	SHPK	116272	41935.1	0.360664	-1.47127	1.14e-34
CA / NO	Q9UHN6	Cell surface hyaluronidase	TMEM2	6304.05	25335.9	4.01899	2.00683	0.0436004
CA / NO	Q9UHR4	Brain-specific angiogenesis inhibitor 1-associated protein 2-like protein 1	BAIAP2L1	13197.2	44715.9	3.3883	1.76056	0.00786303
CA / NO	Q9UHR5	SAP30-binding protein	SAP30BP	6127	20207.1	3.29805	1.72161	3.88e-06
CA / NO	Q9UHV9	Prefoldin subunit 2	PFDN2	78402.9	170955	2.18047	1.12464	2.37e-24
CA / NO	Q9UHX1	Poly(U)-binding-splicing factor PUF60	PUF60	49547.4	113445	2.28963	1.19512	4.03e-50
CA / NO	Q9UI09	NADH dehydrogenase [ubiquinone] 1 alpha subcomplex subunit 12	NDUFA12	209833	92141.7	0.439119	-1.18732	2.07e-46
CA / NO	Q9UI17	Dimethylglycine dehydrogenase, mitochondrial	DMGDH	1.3742e+06	227700	0.165697	-2.59338	5.68e-183
CA / NO	Q9UI32	Glutaminase liver isoform, mitochondrial	GLS2	132709	45321.9	0.341513	-1.54999	2.33e-12
CA / NO	Q9UJ68	Mitochondrial peptide methionine sulfoxide reductase	MSRA	146768	38940.6	0.26532	-1.91419	2.33e-54
CA / NO	Q9UJM8	Hydroxyacid oxidase 1	HAO1	2.16612e+06	660384	0.30487	-1.71373	1.08e-129
CA / NO	Q9UJX5	Anaphase-promoting complex subunit 4	ANAPC4	3481.38	11499.5	3.30314	1.72384	0.0346182
CA / NO	Q9UK22	F-box only protein 2	FBXO2	39878.7	99740.5	2.5011	1.32256	4.21e-06
CA / NO	Q9UK41	Vacuolar protein sorting-associated protein 28 homolog	VPS28	28295.5	68636.5	2.4257	1.2784	1.43e-14
CA / NO	Q9UK45	U6 snRNA-associated Sm-like protein LSm7	LSM7	1.02062e+06	110153	0.107928	-3.21186	8.54e-06
CA / NO	Q9UK55	Protein Z-dependent protease inhibitor	SERPINA10	11302.2	34287.2	3.03368	1.60107	0.00935568
CA / NO	Q9UKL6	Phosphatidylcholine transfer protein	PCTP	353000	173109	0.490393	-1.02799	0.00196873
CA / NO	Q9UKS6	Protein kinase C and casein kinase substrate in neurons protein 3	PACSIN3	133853	50930.9	0.380498	-1.39404	3.76e-21
CA / NO	Q9UKY7	Protein CDV3 homolog	CDV3	32791.4	65911.2	2.01001	1.0072	1.11e-09
CA / NO	Q9UL12	Sarcosine dehydrogenase, mitochondrial	SARDH	1.0684e+06	261349	0.244617	-2.0314	1.04e-236
CA / NO	Q9UL41	Paraneoplastic antigen Ma3	PNMA3	189285	92963.8	0.491131	-1.02582	0.00889139
CA / NO	Q9ULC5	Long-chain-fatty-acid--CoA ligase 5	ACSL5	919500	435307	0.473418	-1.07881	7.75e-53
CA / NO	Q9ULD0	2-oxoglutarate dehydrogenase-like, mitochondrial	OGDHL	377907	121343	0.321093	-1.63894	8.79e-20
CA / NO	Q9ULV0	Unconventional myosin-Vb	MYO5B	9345.81	18821.3	2.01388	1.00998	0.0159988
CA / NO	Q9ULX7	Carbonic anhydrase 14	CA14	62405	25241.2	0.404474	-1.30588	0.00194962
CA / NO	Q9UM22	Mammalian ependymin-related protein 1	EPDR1	27428.8	69519.1	2.53453	1.34172	0.00133967
CA / NO	Q9UMX3	Bcl-2-related ovarian killer protein	BOK	88133.2	39175.1	0.444498	-1.16975	9.83e-16
CA / NO	Q9UN36	Protein NDRG2	NDRG2	689270	170759	0.247739	-2.01311	9.76e-80
CA / NO	Q9UN86	Ras GTPase-activating protein-binding protein 2	G3BP2	10890	41268.2	3.78956	1.92203	0.0158404
CA / NO	Q9UNF1	Melanoma-associated antigen D2	MAGED2	13397.4	64465.7	4.81179	2.26658	1.33e-17
CA / NO	Q9UNI6	Dual specificity protein phosphatase 12	DUSP12	4006.21	15630.5	3.90158	1.96406	0.000304181
CA / NO	Q9UNU6	7-alpha-hydroxycholest-4-en-3-one 12-alpha-hydroxylase	CYP8B1	114534	42659.8	0.372462	-1.42483	3.07e-15
CA / NO	Q9UNX4	WD repeat-containing protein 3	WDR3	16287.4	35046.9	2.15178	1.10553	3.15e-15
CA / NO	Q9Y221	60S ribosome subunit biogenesis protein NIP7 homolog	NIP7	17893.3	43041.2	2.40543	1.2663	1.19e-09
CA / NO	Q9Y230	RuvB-like 2	RUVBL2	142385	299828	2.10575	1.07433	2.13e-102
CA / NO	Q9Y287	Integral membrane protein 2B	ITM2B	9567.14	40236.4	4.20568	2.07234	0.000127096
CA / NO	Q9Y296	Trafficking protein particle complex subunit 4	TRAPPC4	19715.7	64755.6	3.28448	1.71566	0.00510614
CA / NO	Q9Y2E5	Epididymis-specific alpha-mannosidase	MAN2B2	43397	15821.7	0.364581	-1.45569	0.0181547
CA / NO	Q9Y2P5	Bile acyl-CoA synthetase	SLC27A5	1.98776e+06	391122	0.196766	-2.34545	5.86e-105
CA / NO	Q9Y2R5	28S ribosomal protein S17, mitochondrial	MRPS17	21922.4	52220.6	2.38207	1.25221	3.46e-13
CA / NO	Q9Y2S2	Lambda-crystallin homolog	CRYL1	1.24675e+06	548639	0.440056	-1.18424	2.63e-99
CA / NO	Q9Y2T3	Guanine deaminase	GDA	351928	121249	0.344528	-1.53731	1.06e-39
CA / NO	Q9Y2V2	Calcium-regulated heat-stable protein 1	CARHSP1	874713	431101	0.492848	-1.02078	1.05e-21
CA / NO	Q9Y2V7	Conserved oligomeric Golgi complex subunit 6	COG6	10597.2	23329.3	2.20146	1.13846	0.000266761
CA / NO	Q9Y2W6	Tudor and KH domain-containing protein	TDRKH	11569	24003	2.07476	1.05295	0.00136221
CA / NO	Q9Y2Z9	Ubiquinone biosynthesis monooxygenase COQ6, mitochondrial	COQ6	34567.3	744529	21.5385	4.42885	2.67e-09
CA / NO	Q9Y303	N-acetylglucosamine-6-phosphate deacetylase	AMDHD2	26358.9	53343.2	2.02373	1.01702	1.7e-05
CA / NO	Q9Y3D9	28S ribosomal protein S23, mitochondrial	MRPS23	44878	97992.2	2.18352	1.12666	1.88e-17
CA / NO	Q9Y520	Protein PRRC2C	PRRC2C	2708578	665462	0.245687	-2.02511	0.0042737
CA / NO	Q9Y570	Protein phosphatase methylesterase 1	PPME1	20671.9	64097.4	3.1007	1.6326	6.98e-17
CA / NO	Q9Y5A9	YTH domain-containing family protein 2	YTHDF2	7416.2	16344.6	2.20391	1.14007	0.0249328
CA / NO	Q9Y5B9	FACT complex subunit SPT16	SUPT16H	36929.2	101452	2.74721	1.45796	1.36e-34
CA / NO	Q9Y5S9	RNA-binding protein 8A	RBM8A	78141.6	180728	2.31283	1.20966	1.35e-18
CA / NO	Q9Y5U8	Mitochondrial pyruvate carrier 1	MPC1	239390	101308	0.423193	-1.24061	1.35e-19
CA / NO	Q9Y606	tRNA pseudouridine synthase A	PUS1	26500	59203.9	2.23411	1.1597	1.09e-23
CA / NO	Q9Y617	Phosphoserine aminotransferase	PSAT1	1.19608e+06	447107	0.37381	-1.41962	7.81e-109
CA / NO	Q9Y619	Mitochondrial ornithine transporter 1	SLC25A15	282170	123168	0.436504	-1.19593	4.19e-37
CA / NO	Q9Y646	Carboxypeptidase Q	CPQ	104910	45897.8	0.437497	-1.19265	1.31e-16
CA / NO	Q9Y6A4	Cilia- and flagella-associated protein 20	CFAP20	7578.21	19677.1	2.59654	1.37659	9.95e-06
CA / NO	Q9Y6X5	Bis(5'-adenosyl)-triphosphatase ENPP4	ENPP4	6822.57	16791.1	2.46111	1.29931	0.000287319
