# Supplementary material for: ACOX2 is a prognostic marker and impedes the progression of hepatocellular carcinoma via PPARα pathway
Source: Cell Death Dis. 2021 Jan 4;12(1):15. doi: 10.1038/s41419-020-03291-2 (PMC7791021; doi:10.1038/s41419-020-03291-2)
Supplement: Supplementary file 2 — TableS2 Differently expressed proteins [file 41419_2020_3291_MOESM2_ESM.xlsx]

## Sheet: Sheet1
Table S1 The patients clinical characteristics
ID	Age（>=49,1;<49,0）	gender（Male-0，Female-1）	AFP	Cirrhosis(Yes-1,No-0)	BCLC	Capsule（Yes/No）	differentiation(Medium-0，High-1，Other-2)	Embolus(Yes-1，No-0)	Location（Left-0，right-1，Other-2）	Maximum tumor diameter	Tumor number	ALT	AST	TBIL	DBIL	PT
1	0	0	4167.4	0	0	1	0	1	1	7.5	1	26	17	9.7	4.1	11.5
2	1	1	19.9	0	0	1	0	1	1	2.7	1	54	35	4.6	1.5	12.1
3	1	0	1512.9	0	0	1	0	1	0	3.7	1	240	80	15.6	6.8	11.8
4	0	0	6.3	0	1	1	0	1	0	8.2	1	130	58	5	3.2	11.3
5	1	0	12730.4	1	0	1	0	0	2	3.2	2	55	48	10.9	4.8	14
6	0	1	166.6	0	0	1	1	1	1	9.4	2	22	32	6.3	3.1	12.2
7	1	0	1.1	1	0	1	0	0	1	3.2	1	13	23	7.9	4.2	12.4
8	1	0	5	1	0	1	0	0	0	7	1	21	33	9.6	3.1	13.2
9	0	0	213.8	1	0	0	1	1	2	5	1	18	20	10.4	2.7	11.3
10	1	0	2.5	1	0	1	0	0	0	9.5	1	39	44	8.7	3.1	11.5
11	0	0	4.7	1	0	1	0	1	2	4	1	31	23	8	4.2	12
12	0	1	29012.5	1	1	1	0	1	1	7.5	3	11	19	4.8	2.6	12.4
13	0	0	＞88100	1	0	1	0	1	0	4	1	27	22	12	5.2	13
14	1	0	6.8	1	1	0	0	1	1	5	1	67	28	30.9	16.9	14.3
15	1	0	195.3	1	0	1	2	0	1	6.5	1	65	74	11.3	6.8	13.8
16	0	0	527	0	0	1	0	1	0	4	1	20	21	13.4	4.9	12.6
17	1	0	1.2	1	0	1	0	0	2	NA	2	1	18	22	9.8	4.4
18	0	0	568.2	1	0	1	0	1	2	NA	5.5	1	445	331	10.6	6.5
19	0	0	63	1	0	1	0	0	1	NA	4.4	2	32	18	16	6.7
20	0	0	52099.8	0	1	1	0	1	0	NA	13	1	26	58	13.9	7.6
21	1	0	642.5	1	0	1	0	0	0	NA	3.5	1	72	39	5.8	3.2
22	1	1	380.4	1	2	1	0	1	1	7.1	7.5	1	32	128	18.4	8.3
23	1	1	60.64	0	0	1	2	0	0	4	2	9	20	5.6	2.3	10.5
24	1	1	16.1	1	1	1	0	1	0	NA	2	14	37	14.9	7.9	13
