# Supplementary material for: ACOX2 is a prognostic marker and impedes the progression of hepatocellular carcinoma via PPARα pathway
Source: Cell Death Dis. 2021 Jan 4;12(1):15. doi: 10.1038/s41419-020-03291-2 (PMC7791021; doi:10.1038/s41419-020-03291-2)
Supplement: Supplementary file 3 — TableS3 Clinical information [file 41419_2020_3291_MOESM3_ESM.xlsx]

## Sheet: Sheet1
Table S3 The 3 genes expression level and clinicopathological factors in our 24 HCC patients
characteristics	ACOX2 expression			ALDH8A1 expression			SCP2 expression
	low (No.)	high (No.)	p-value	low	high	p-value	low	high	p-value
Age
<49	6	5	0.682	4	7	0.219	6	5	0.682
>=49	6	7		8	5		6	7
Gender
Male	9	9	1	8	10	0.346	9	9	1
Female	3	3		4	2		3	3
AFP
low	4	5	0.673	5	4	0.673	3	6	0.206
high	8	7		7	8		9	6
Cirrhosis
no	6	10	0.003	5	3	0.386	5	3	0.386
yes	6	2		7	9		7	9
Capsule
no	0	2	0.14	0	2	0.14	1	1	1
yes	12	10		12	10		11	11
differentiation
medium	10	10	0.135	10	10	1	9	11	0.333
high	0	2		1	1		1	1
other	2	0		1	1		2	0
Embolus
no	5	4	0.673	4	6	0.673	4	5	0.673
yes	7	8		8	7		8	7
Location
left	5	5	0.856	5	5	0.856	6	4	0.315
right	5	4		5	4		5	4
other	2	3		2	3
Maximum_tumor_diameter
low	5	5	0.596	5	5	0.596	5	5	0.28
high	3	5		5	3		6	2
Tumor_number
1	6	7	0.682	7	6	0.682	8	5	0.219
>1	6	5		5	6		4	7
ALT
low	8	9	0.653	7	10	0.178	8	9	0.653
high	4	3		5	2		4	3
AST
low	7	9	0.386	6	10	0.083	8	8	1
high	5	3		6	2		4	4
TBIL
low	9	8	0.653	10	7	0.178	10	7	0.178
high	3	4		2	5		2	5
DBIL
low	8	9	0.653	9	8	0.653	10	7	0.178
high	4	3		3	4		2	5
